# Supplementary material for: Reducing the metabolic burden of rRNA synthesis promotes healthy longevity in Caenorhabditis elegans
Source: Nat Commun. 2024 Feb 24;15:1702. doi: 10.1038/s41467-024-46037-w (PMC10894287; doi:10.1038/s41467-024-46037-w)
Supplement: Supplementary file 4 — Supplementary Data 1-23 [file 41467_2024_46037_MOESM4_ESM.xlsx]

## Sheet: Suppl Data 1
Comparison..group1.group2.	Group	ProteinGroups	AVG.Log2.Ratio	X.DEPRECATED..AVG.Log2.Ratio	Absolute.AVG.Log2.Ratio	X.DEPRECATED..Absolute.AVG.Log2.Ratio	Qvalue	X..of.Ratios	UniProtIds	Genes	ProteinDescriptions	ProteinNames	X..Unique.Total.Peptides	X..Change	Ratio	Condition.Numerator	Condition.Denominator	GO.Cellular.Component	GO.Molecular.Function	GO.Biological.Process
C36D2 / EVD2	Q93694	Q93694	3.39433	3.92746	3.39433	3.92746	4.96318e-21	53	Q93694	gst-24	Glutathione S-Transferase	Q93694_CAEEL	14	951.465	10.5146	C36D2	EVD2		transferase activity	innate immune response
C36D2 / EVD2	Q9NES7	Q9NES7	-2.62257	-3.56389	2.62257	3.56389	0.0267603	14	Q9NES7	CELE_Y39B6A.1	Uncharacterized protein	Q9NES7_CAEEL	2	-83.7622	0.162378	C36D2	EVD2
C36D2 / EVD2	Q7JPD8	Q7JPD8	-6.12329	-3.4427	6.12329	3.4427	0.179199	2	Q7JPD8	CELE_ZK1248.19	Uncharacterized protein	Q7JPD8_CAEEL	1	-98.5655	0.0143452	C36D2	EVD2		beta-catenin binding
C36D2 / EVD2	Q20964	Q20964	-4.11902	-3.01171	4.11902	3.01171	1.02394e-25	51	Q20964	lys-4	LYSozyme	Q20964_CAEEL	8	-94.2449	0.0575509	C36D2	EVD2		lysozyme activity	peptidoglycan catabolic process,cell wall macromolecule catabolic process,defense response to Gram-positive bacterium
C36D2 / EVD2	P25807	P25807	-2.79712	-2.90047	2.79712	2.90047	0.012114	5	P25807	cpr-1	Gut-specific cysteine proteinase	CPR1_CAEEL	9	-85.6126	0.143874	C36D2	EVD2	extracellular space,lysosome	cysteine-type endopeptidase activity	proteolysis involved in cellular protein catabolic process
C36D2 / EVD2	Q93544	Q93544	0.369788	-2.85635	0.369788	2.85635	0.0446863	5	Q93544	CELE_F20G2.1	Uncharacterized protein	Q93544_CAEEL	5	29.2163	1.29216	C36D2	EVD2
C36D2 / EVD2	G5EEV5	G5EEV5	-2.90601	-2.85163	2.90601	2.85163	4.22764e-38	55	G5EEV5	pud-3	5C820	G5EEV5_CAEEL	9	-86.6585	0.133415	C36D2	EVD2
C36D2 / EVD2	O45166	O45166	-3.70373	-2.64343	3.70373	2.64343	5.6004e-09	18	O45166	folt-2	Folate-like transporter 2	FOLT2_CAEEL	4	-92.3252	0.0767479	C36D2	EVD2	integral component of membrane	folic acid binding,transmembrane transporter activity,vitamin transmembrane transporter activity	vitamin transmembrane transport,transmembrane transport
C36D2 / EVD2	Q17334	Q17334	2.99099	2.59096	2.99099	2.59096	5.33069e-89	167	Q17334	sodh-1	Alcohol dehydrogenase 1	ADH1_CAEEL	19	695.017	7.95017	C36D2	EVD2	cytoplasm	alcohol dehydrogenase (NAD) activity,zinc ion binding	ethanol metabolic process,NADH oxidation,defense response to Gram-positive bacterium
C36D2 / EVD2	O17799	O17799	1.9227	2.52822	1.9227	2.52822	0.0283648	2	O17799	CELE_F13A7.1	Major sperm protein	O17799_CAEEL	2	279.133	3.79133	C36D2	EVD2	cytoskeleton
C36D2 / EVD2	O16202	O16202	-1.80856	-2.50129	1.80856	2.50129	7.45666e-08	13	O16202	lys-7	LYSozyme	O16202_CAEEL	7	-71.4524	0.285476	C36D2	EVD2			innate immune response,defense response to Gram-negative bacterium,defense response to Gram-positive bacterium,defense response to fungus
C36D2 / EVD2	A0A0K3AYJ1;Q19698	A0A0K3AYJ1;Q19698	-3.16842	-2.46952	3.16842	2.46952	1.77563e-14	30	A0A0K3AYJ1;Q19698	ilys-5	Invertebrate LYSozyme	A0A0K3AYJ1_CAEEL;Q19698_CAEEL	6	-88.8773	0.111227	C36D2	EVD2	;	;lysozyme activity	;
C36D2 / EVD2	O62317	O62317	2.62204	2.34106	2.62204	2.34106	5.0406e-12	27	O62317	CELE_M01G12.9	Uncharacterized protein	O62317_CAEEL	9	515.62	6.1562	C36D2	EVD2
C36D2 / EVD2	G5EBF3	G5EBF3	-2.03832	-2.28217	2.03832	2.28217	7.35952e-29	90	G5EBF3	pud-2.1	Protein Up-regulated in Daf-2(Gf)	G5EBF3_CAEEL	11	-75.6554	0.243446	C36D2	EVD2
C36D2 / EVD2	O76337	O76337	-1.34457	-2.26589	1.34457	2.26589	0.00479013	3	O76337	ced-6	Cell death protein 6	CED6_CAEEL	3	-60.6229	0.393771	C36D2	EVD2	cytoplasmic side of plasma membrane,phagocytic vesicle	scavenger receptor binding,protein binding,endocytic adaptor activity	establishment of mitotic spindle orientation,receptor-mediated endocytosis,programmed cell death,engulfment of apoptotic cell,left/right axis specification,positive regulation of engulfment of apoptotic cell,apoptotic process involved in development,positive regulation of distal tip cell migration,positive regulation of apoptotic process involved in development
C36D2 / EVD2	Q23612	Q23612	2.43891	2.25337	2.43891	2.25337	0.051589	3	Q23612	dhs-26	DeHydrogenases, Short chain	Q23612_CAEEL	8	442.234	5.42234	C36D2	EVD2	integral component of membrane	oxidoreductase activity	oxidation-reduction process
C36D2 / EVD2	Q9XWH8	Q9XWH8	-2.9075	-2.1698	2.9075	2.1698	0.0962448	3	Q9XWH8	btb-14	BTB/POZ domain-containing protein Y57A10B.3	BTB14_CAEEL	1	-86.6723	0.133277	C36D2	EVD2	extracellular region
C36D2 / EVD2	A0A078BQP7;Q9U309	A0A078BQP7;Q9U309	-2.24738	-2.16966	2.24738	2.16966	3.5382e-08	9	A0A078BQP7;Q9U309	CELE_Y105C5B.15	Purple acid phosphatase	A0A078BQP7_CAEEL;Q9U309_CAEEL	2	-78.9393	0.210607	C36D2	EVD2	;	;acid phosphatase activity,metal ion binding	;dephosphorylation
C36D2 / EVD2	Q19209	Q19209	-0.452673	2.12044	0.452673	2.12044	0.00778212	6	Q19209	numr-2	NUclear localized Metal Responsive	Q19209_CAEEL	11	-26.9312	0.730688	C36D2	EVD2	nucleus	protein binding
C36D2 / EVD2	G5EET8	G5EET8	-2.29209	-2.03729	2.29209	2.03729	4.69692e-22	98	G5EET8	pud-1.2	Protein Up-regulated in Daf-2(Gf)	G5EET8_CAEEL	9	-79.582	0.20418	C36D2	EVD2
C36D2 / EVD2	Q20968	Q20968	-2.44421	-2.01355	2.44421	2.01355	0.000175959	5	Q20968	lys-6	LYSozyme	Q20968_CAEEL	2	-81.6253	0.183747	C36D2	EVD2		lysozyme activity	peptidoglycan catabolic process,cell wall macromolecule catabolic process
C36D2 / EVD2	O02360;Q52GX8;Q52GY0;Q52GY1	O02360;Q52GX8;Q52GY0;Q52GY1	1.57939	2.00154	1.57939	2.00154	6.5261e-15	28	O02360;Q52GX8;Q52GY0;Q52GY1	dct-17	DAF-16/FOXO Controlled, germline Tumor affecting;DAF-16/FOXO Controlled, germline Tumor affecting;DAF-16/FOXO Controlled, germline Tumor affecting;DAF-16/FOXO Controlled, germline Tumor affecting	O02360_CAEEL;Q52GX8_CAEEL;Q52GY0_CAEEL;Q52GY1_CAEEL	6	198.844	2.98844	C36D2	EVD2	membrane raft;;;	;;;	innate immune response,defense response to Gram-negative bacterium;;;
C36D2 / EVD2	Q21932	Q21932	-1.65352	-1.97886	1.65352	1.97886	0.0264736	4	Q21932	CELE_R11D1.3	Uncharacterized protein	Q21932_CAEEL	1	-68.2137	0.317863	C36D2	EVD2
C36D2 / EVD2	M1ZJ62	M1ZJ62	-2.89945	-1.96432	2.89945	1.96432	6.14923e-09	29	M1ZJ62	pud-4	Protein Up-regulated in Daf-2(Gf)	M1ZJ62_CAEEL	7	-86.5977	0.134023	C36D2	EVD2
C36D2 / EVD2	Q9XX57	Q9XX57	-1.70777	-1.89754	1.70777	1.89754	2.91098e-41	123	Q9XX57	dct-16	DAF-16/FOXO Controlled, germline Tumor affecting	Q9XX57_CAEEL	11	-69.3867	0.306133	C36D2	EVD2
C36D2 / EVD2	Q18743	Q18743	1.59637	1.88173	1.59637	1.88173	0.0104233	3	Q18743	C50F4.8	Uncharacterized protein	Q18743_CAEEL	1	202.381	3.02381	C36D2	EVD2			defense response to Gram-positive bacterium
C36D2 / EVD2	Q18400	Q18400	-2.13568	-1.87341	2.13568	1.87341	0.0357284	4	Q18400	drd-10	Dietary restriction down regulated	Q18400_CAEEL	1	-77.244	0.22756	C36D2	EVD2
C36D2 / EVD2	P34712	P34712	2.1524	1.84797	2.1524	1.84797	2.09657e-30	68	P34712	pgp-1	Multidrug resistance protein pgp-1	PGP1_CAEEL	19	344.565	4.44565	C36D2	EVD2	integral component of membrane,apical plasma membrane	ATP binding,xenobiotic-transporting ATPase activity,efflux transmembrane transporter activity	drug transmembrane transport,response to metal ion,xenobiotic transport,innate immune response,defense response to Gram-negative bacterium,response to nematicide
C36D2 / EVD2	H2KYV5;Q8IA55	H2KYV5;Q8IA55	1.6042	1.82115	1.6042	1.82115	0.0511665	3	H2KYV5;Q8IA55	CELE_F25E5.8	Uncharacterized protein	H2KYV5_CAEEL;Q8IA55_CAEEL	1	204.028	3.04028	C36D2	EVD2	;	;	;
C36D2 / EVD2	P43508	P43508	-0.841147	-1.82013	0.841147	1.82013	1.98662e-11	27	P43508	cpr-4	Cathepsin B-like cysteine proteinase 4	CPR4_CAEEL	7	-44.18	0.5582	C36D2	EVD2	extracellular region,extracellular space,lysosome	cysteine-type endopeptidase activity	cellular response to UV,proteolysis involved in cellular protein catabolic process,cellular response to gamma radiation
C36D2 / EVD2	O45665	O45665	2.20887	1.79439	2.20887	1.79439	0.0198426	4	O45665	CELE_K10C3.4	Uncharacterized protein	O45665_CAEEL	3	362.312	4.62312	C36D2	EVD2	integral component of membrane
C36D2 / EVD2	Q7YX30	Q7YX30	0.395671	1.77853	0.395671	1.77853	0.00471102	3	Q7YX30	CELE_F26D2.16	Uncharacterized protein	Q7YX30_CAEEL	2	31.5555	1.31555	C36D2	EVD2
C36D2 / EVD2	Q965K6	Q965K6	1.74051	1.76212	1.74051	1.76212	0.00290882	4	Q965K6	CELE_T24E12.5	Uncharacterized protein	Q965K6_CAEEL	1	234.154	3.34154	C36D2	EVD2	integral component of membrane
C36D2 / EVD2	P43509	P43509	-1.07431	-1.72758	1.07431	1.72758	3.02317e-22	41	P43509	cpr-5	Cathepsin B-like cysteine proteinase 5	CPR5_CAEEL	9	-52.5101	0.474899	C36D2	EVD2	extracellular space,lysosome	cysteine-type endopeptidase activity	proteolysis involved in cellular protein catabolic process
C36D2 / EVD2	Q9NET2	Q9NET2	1.75411	1.70957	1.75411	1.70957	0.0171868	6	Q9NET2	CELE_Y39B6A.5	Uncharacterized protein	Q9NET2_CAEEL	1	237.319	3.37319	C36D2	EVD2
C36D2 / EVD2	O18005	O18005	1.40539	1.70704	1.40539	1.70704	0.01984	3	O18005	pde-12	PhosphoDiEsterase	O18005_CAEEL	1	164.889	2.64889	C36D2	EVD2
C36D2 / EVD2	H2KYX9;H2KYY0;U4PRA9	H2KYX9;H2KYY0;U4PRA9	-1.71793	-1.6896	1.71793	1.6896	0.000221264	4	H2KYX9;H2KYY0;U4PRA9	C23H5.8	Uncharacterized protein	H2KYX9_CAEEL;H2KYY0_CAEEL;U4PRA9_CAEEL	1	-69.6015	0.303985	C36D2	EVD2	;;	;;	;;
C36D2 / EVD2	H2KZM0	H2KZM0	1.72719	1.6747	1.72719	1.6747	1.73005e-18	34	H2KZM0	CELE_ZK1055.6	Uncharacterized protein	H2KZM0_CAEEL	11	231.083	3.31083	C36D2	EVD2
C36D2 / EVD2	G5EBG4	G5EBG4	-1.74643	-1.66989	1.74643	1.66989	2.92004e-07	8	G5EBG4	clec-209	C-type LECtin	G5EBG4_CAEEL	2	-70.1962	0.298038	C36D2	EVD2		carbohydrate binding	innate immune response
C36D2 / EVD2	Q9TXP3	Q9TXP3	-1.69258	-1.65085	1.69258	1.65085	2.00761e-09	10	Q9TXP3	mtm-5	Myotubularin-related protein 5	MTMR5_CAEEL	1	-69.0627	0.309373	C36D2	EVD2	intracellular	metal ion binding	intracellular signal transduction
C36D2 / EVD2	Q19478	Q19478	1.24061	1.62502	1.24061	1.62502	2.77744e-10	49	Q19478	far-3	Fatty Acid/Retinol binding protein	Q19478_CAEEL	13	136.298	2.36298	C36D2	EVD2		lipid binding
C36D2 / EVD2	Q94046;Q9U370	Q94046;Q9U370	1.8011	1.62154	1.8011	1.62154	0.0525924	2	Q94046;Q9U370	pis-1	PIS (Pax-2, IA-1/6, Smad-2 interacting protein) homolog;PIS (Pax-2, IA-1/6, Smad-2 interacting protein) homolog	Q94046_CAEEL;Q9U370_CAEEL	1	248.485	3.48485	C36D2	EVD2	;MLL3/4 complex	;	;
C36D2 / EVD2	O16327	O16327	1.58711	1.6182	1.58711	1.6182	0.000893693	5	O16327	irg-1	Infection Response protein	O16327_CAEEL	1	200.447	3.00447	C36D2	EVD2	cellular_component	molecular_function,deaminase activity	RNA modification,innate immune response
C36D2 / EVD2	O17612	O17612	-1.93017	-1.58768	1.93017	1.58768	0.00120137	5	O17612	ech-1.1	Enoyl-CoA Hydratase	O17612_CAEEL	2	-73.7602	0.262398	C36D2	EVD2	mitochondrial fatty acid beta-oxidation multienzyme complex	3-hydroxyacyl-CoA dehydrogenase activity,enoyl-CoA hydratase activity	fatty acid beta-oxidation
C36D2 / EVD2	Q20950	Q20950	-2.69878	-1.56992	2.69878	1.56992	2.13572e-14	43	Q20950	CELE_F57F5.1	Uncharacterized protein	Q20950_CAEEL	10	-84.5976	0.154024	C36D2	EVD2	extracellular space,lysosome	cysteine-type endopeptidase activity	proteolysis involved in cellular protein catabolic process
C36D2 / EVD2	Q20432	Q20432	1.40767	1.55957	1.40767	1.55957	0.00859494	5	Q20432	cnep-1	CTD nuclear envelope phosphatase 1 homolog	CNEP1_CAEEL	1	165.307	2.65307	C36D2	EVD2	nuclear envelope,cytoplasm,endoplasmic reticulum membrane,integral component of membrane,nuclear membrane,Nem1-Spo7 phosphatase complex	phosphoprotein phosphatase activity,protein serine/threonine phosphatase activity	protein dephosphorylation,nuclear envelope organization,positive regulation of triglyceride biosynthetic process,regulation of nuclear division
C36D2 / EVD2	Q2V071	Q2V071	-1.56693	-1.52733	1.56693	1.52733	0.027386	3	Q2V071	poml-4	PON (Paraoxonase) and MEC-6 Like	Q2V071_CAEEL	1	-66.2475	0.337525	C36D2	EVD2		arylesterase activity,hydrolase activity, acting on ester bonds
C36D2 / EVD2	P55155	P55155	-0.852562	-1.51234	0.852562	1.51234	1.58166e-69	330	P55155	vit-1	Vitellogenin-1	VIT1_CAEEL	43	-44.62	0.5538	C36D2	EVD2	extracellular region	lipid transporter activity,nutrient reservoir activity	lipid transport
C36D2 / EVD2	Q21243	Q21243	1.29744	1.50378	1.29744	1.50378	0.00064334	4	Q21243	acdh-8	Acyl CoA DeHydrogenase	Q21243_CAEEL	1	145.792	2.45792	C36D2	EVD2		acyl-CoA dehydrogenase activity,flavin adenine dinucleotide binding	oxidation-reduction process
C36D2 / EVD2	Q19876	Q19876	-1.98377	-1.50264	1.98377	1.50264	0.000412901	10	Q19876	thn-2	THaumatiN family	Q19876_CAEEL	5	-74.7172	0.252828	C36D2	EVD2	extracellular region	molecular_function	defense response to Gram-negative bacterium,defense response to Gram-positive bacterium
C36D2 / EVD2	Q9TXQ8	Q9TXQ8	1.78555	1.48863	1.78555	1.48863	0.100279	2	Q9TXQ8	CELE_D1007.8	Uncharacterized protein	Q9TXQ8_CAEEL	1	244.749	3.44749	C36D2	EVD2
C36D2 / EVD2	O17525	O17525	-0.664476	-1.46237	0.664476	1.46237	0.000578534	5	O17525	CELE_W02D7.4	Uncharacterized protein	O17525_CAEEL	2	-36.9082	0.630918	C36D2	EVD2	cytoplasm	N-acetyltransferase activity	nitrogen compound metabolic process
C36D2 / EVD2	P91442	P91442	1.16246	1.45657	1.16246	1.45657	9.20371e-07	7	P91442	CELE_T10H10.2	Sulfhydryl oxidase	P91442_CAEEL	5	123.839	2.23839	C36D2	EVD2	extracellular space,integral component of Golgi membrane	protein disulfide isomerase activity,flavin-linked sulfhydryl oxidase activity	cell redox homeostasis,oxidation-reduction process
C36D2 / EVD2	G5EBW4;G5EDW0;G5EE99	G5EBW4;G5EDW0;G5EE99	-0.523049	1.45438	0.523049	1.45438	0.121707	2	G5EBW4;G5EDW0;G5EE99	CELE_T19A6.1	Uncharacterized protein	G5EBW4_CAEEL;G5EDW0_CAEEL;G5EE99_CAEEL	1	-30.4101	0.695899	C36D2	EVD2	;;integral component of membrane	;;	;;
C36D2 / EVD2	A7DTF1;D3NQA3;Q9XWR1	A7DTF1;D3NQA3;Q9XWR1	-1.22751	-1.43966	1.22751	1.43966	0.101965	5	A7DTF1;D3NQA3;Q9XWR1	flh-1	FLYWCH zinc finger transcription factor homolog	A7DTF1_CAEEL;D3NQA3_CAEEL;Q9XWR1_CAEEL	4	-57.2947	0.427053	C36D2	EVD2	;;	;;transcription factor activity, sequence-specific DNA binding,sequence-specific DNA binding	;;nematode larval development,negative regulation of transcription, DNA-templated
C36D2 / EVD2	Q23604	Q23604	0.757314	1.42278	0.757314	1.42278	1.26504e-06	21	Q23604	CELE_ZK813.3	Uncharacterized protein	Q23604_CAEEL	4	69.034	1.69034	C36D2	EVD2	chorion		multicellular organism development
C36D2 / EVD2	Q5CZ37	Q5CZ37	-1.93291	-1.42081	1.93291	1.42081	0.0364062	6	Q5CZ37	fitm-2	FIT family protein fitm-2	FITM2_CAEEL	2	-73.81	0.2619	C36D2	EVD2	integral component of endoplasmic reticulum membrane		phospholipid biosynthetic process,lipid storage,lipid particle organization
C36D2 / EVD2	Q17856	Q17856	1.41001	1.41293	1.41001	1.41293	0.00114014	5	Q17856	msp-55	Major sperm protein 55/57	MSP55_CAEEL	1	165.739	2.65739	C36D2	EVD2	cytoplasm,cytoskeleton,pseudopodium
C36D2 / EVD2	H2KZG6	H2KZG6	-1.01534	-1.38107	1.01534	1.38107	2.50139e-15	51	H2KZG6	acdh-1	Acyl CoA DeHydrogenase	H2KZG6_CAEEL	8	-50.5289	0.494711	C36D2	EVD2		acyl-CoA dehydrogenase activity,flavin adenine dinucleotide binding	innate immune response,defense response to Gram-negative bacterium,oxidation-reduction process
C36D2 / EVD2	H2KY72;Q7JNW7	H2KY72;Q7JNW7	0.481994	1.38045	0.481994	1.38045	0.00442971	5	H2KY72;Q7JNW7	pqn-31	Prion-like-(Q/N-rich)-domain-bearing protein	H2KY72_CAEEL;Q7JNW7_CAEEL	2	39.6673	1.39667	C36D2	EVD2	;	;	;
C36D2 / EVD2	O76449	O76449	1.31806	1.37965	1.31806	1.37965	9.59033e-52	143	O76449	CELE_ZK1055.7	Uncharacterized protein	O76449_CAEEL	24	149.331	2.49331	C36D2	EVD2		protein binding	innate immune response
C36D2 / EVD2	O17785	O17785	0.821243	1.36225	0.821243	1.36225	0.000526265	6	O17785	CELE_F11A5.9	Uncharacterized protein	O17785_CAEEL	2	76.6928	1.76693	C36D2	EVD2	integral component of membrane	transmembrane transporter activity	anion transport,transmembrane transport
C36D2 / EVD2	Q9XWS6	Q9XWS6	1.91057	1.35143	1.91057	1.35143	5.70911e-08	41	Q9XWS6	CELE_Y62H9A.5	Uncharacterized protein	Q9XWS6_CAEEL	6	275.958	3.75958	C36D2	EVD2
C36D2 / EVD2	G5EE59	G5EE59	-1.34229	-1.35105	1.34229	1.35105	4.23521e-07	10	G5EE59	CELE_M79.2	Uncharacterized protein	G5EE59_CAEEL	1	-60.5607	0.394393	C36D2	EVD2	cytoplasm,integral component of membrane,striated muscle dense body	transferase activity, transferring acyl groups	metabolic process
C36D2 / EVD2	O18693	O18693	1.2305	1.31676	1.2305	1.31676	0.0780959	6	O18693	acs-2	Fatty Acid CoA Synthetase family	O18693_CAEEL	18	134.648	2.34648	C36D2	EVD2	mitochondrion	catalytic activity	fatty acid metabolic process
C36D2 / EVD2	Q9N4J2	Q9N4J2	-1.4976	-1.30998	1.4976	1.30998	8.69192e-19	83	Q9N4J2	vit-3	Vitellogenin-3	VIT3_CAEEL	11	-64.5858	0.354142	C36D2	EVD2	extracellular region	lipid transporter activity,nutrient reservoir activity	lipid transport
C36D2 / EVD2	Q19246	Q19246	-1.34882	-1.29785	1.34882	1.29785	7.40483e-41	76	Q19246	dhs-25	DeHydrogenases, Short chain	Q19246_CAEEL	11	-60.7387	0.392613	C36D2	EVD2		oxidoreductase activity	oxidation-reduction process
C36D2 / EVD2	Q19980	Q19980	-1.96756	-1.296	1.96756	1.296	7.39689e-09	43	Q19980	cat-4	GTP cyclohydrolase 1	GCH1_CAEEL	8	-74.4314	0.255686	C36D2	EVD2	cytoplasm	GTP cyclohydrolase I activity,protein binding,GTP binding,zinc ion binding	dopamine biosynthetic process from tyrosine,tetrahydrobiopterin biosynthetic process,7,8-dihydroneopterin 3'-triphosphate biosynthetic process,melanin biosynthetic process,tetrahydrofolate biosynthetic process
C36D2 / EVD2	Q9NAC9	Q9NAC9	0.926898	1.29397	0.926898	1.29397	0.0387332	2	Q9NAC9	CELE_Y53F4A.2	Uncharacterized protein	Q9NAC9_CAEEL	1	90.1183	1.90118	C36D2	EVD2
C36D2 / EVD2	Q9GYI3;U4PM21	Q9GYI3;U4PM21	-3.7081	-1.28757	3.7081	1.28757	0.120141	5	Q9GYI3;U4PM21	col-111	COLlagen	Q9GYI3_CAEEL;U4PM21_CAEEL	1	-92.3484	0.0765156	C36D2	EVD2	collagen trimer,integral component of membrane;	structural constituent of cuticle;	;
C36D2 / EVD2	Q966I7	Q966I7	-6.92911	-1.28722	6.92911	1.28722	0.0494211	14	Q966I7	CELE_K08D12.3	Uncharacterized protein	Q966I7_CAEEL	3	-99.1794	0.00820596	C36D2	EVD2		nucleic acid binding,zinc ion binding
C36D2 / EVD2	Q8TA47	Q8TA47	-1.28322	-1.27876	1.28322	1.27876	0.000141948	5	Q8TA47	CELE_Y51F10.7	Uncharacterized protein	Q8TA47_CAEEL	1	-58.9121	0.410879	C36D2	EVD2
C36D2 / EVD2	O44956	O44956	1.72937	1.27473	1.72937	1.27473	0.179425	2	O44956	kbp-5	KNL (Kinetochore null) Binding Protein	O44956_CAEEL	1	231.583	3.31583	C36D2	EVD2	condensed chromosome kinetochore	protein binding
C36D2 / EVD2	Q8MQ89	Q8MQ89	1.26849	1.26881	1.26849	1.26881	1.80679e-05	5	Q8MQ89	CELE_D2030.11	Uncharacterized protein	Q8MQ89_CAEEL	1	140.909	2.40909	C36D2	EVD2
C36D2 / EVD2	Q23188	Q23188	-1.28461	-1.26486	1.28461	1.26486	6.04758e-08	10	Q23188	ret-1	Reticulon-like protein	Q23188_CAEEL	2	-58.952	0.41048	C36D2	EVD2
C36D2 / EVD2	O45451	O45451	1.31086	1.25984	1.31086	1.25984	8.5695e-18	63	O45451	gst-38	Glutathione S-Transferase	O45451_CAEEL	13	148.089	2.48089	C36D2	EVD2		transferase activity	innate immune response
C36D2 / EVD2	H2L083;Q9N2Z3	H2L083;Q9N2Z3	0.708707	1.25971	0.708707	1.25971	0.0140674	6	H2L083;Q9N2Z3	grl-16	GRound-Like (Grd related)	H2L083_CAEEL;Q9N2Z3_CAEEL	1	63.4338	1.63434	C36D2	EVD2	;	;	;
C36D2 / EVD2	Q19891	Q19891	-2.33455	-1.25846	2.33455	1.25846	8.23694e-22	75	Q19891	CELE_F28H7.3	Uncharacterized protein	Q19891_CAEEL	8	-80.1742	0.198258	C36D2	EVD2		hydrolase activity	lipid metabolic process
C36D2 / EVD2	Q20034	Q20034	1.07107	1.24926	1.07107	1.24926	6.82719e-15	69	Q20034	CELE_F35D11.4	Uncharacterized protein	Q20034_CAEEL	8	110.099	2.10099	C36D2	EVD2
C36D2 / EVD2	Q21603	Q21603	-1.95239	-1.24924	1.95239	1.24924	3.24462e-45	146	Q21603	ugt-62	UDP-glucuronosyltransferase	Q21603_CAEEL	19	-74.1613	0.258387	C36D2	EVD2	integral component of membrane,intracellular membrane-bounded organelle	glucuronosyltransferase activity	metabolic process
C36D2 / EVD2	Q23190	Q23190	-1.36713	-1.23939	1.36713	1.23939	0.000498484	5	Q23190	dct-11	DAF-16/FOXO Controlled, germline Tumor affecting	Q23190_CAEEL	2	-61.2338	0.387662	C36D2	EVD2	integral component of membrane
C36D2 / EVD2	O44151	O44151	-1.11715	-1.23747	1.11715	1.23747	0.00717616	5	O44151	C49A9.5	Uncharacterized protein	O44151_CAEEL	1	-53.8995	0.461005	C36D2	EVD2
C36D2 / EVD2	A5Z2W6;K8FDY8;O46010	A5Z2W6;K8FDY8;O46010	-1.37526	-1.23623	1.37526	1.23623	0.024707	3	A5Z2W6;K8FDY8;O46010	CELE_ZK228.4	Uncharacterized protein	A5Z2W6_CAEEL;K8FDY8_CAEEL;O46010_CAEEL	1	-61.4517	0.385483	C36D2	EVD2	;;	N-acetyltransferase activity;;	innate immune response;;
C36D2 / EVD2	O17642	O17642	-4.82585	-1.23053	4.82585	1.23053	0.075061	10	O17642	col-179	COLlagen	O17642_CAEEL	2	-96.4741	0.0352593	C36D2	EVD2	collagen trimer,integral component of membrane	structural constituent of cuticle	innate immune response,defense response to Gram-negative bacterium
C36D2 / EVD2	Q20300;V6CLH1	Q20300;V6CLH1	-1.05351	-1.22572	1.05351	1.22572	8.23748e-13	24	Q20300;V6CLH1	elo-5	Elongation of very long chain fatty acids protein 5;Elongation of very long chain fatty acids protein	ELO5_CAEEL;V6CLH1_CAEEL	5	-51.8206	0.481794	C36D2	EVD2	;	;	;
C36D2 / EVD2	A3FPK9	A3FPK9	1.47086	1.22464	1.47086	1.22464	0.00704779	3	A3FPK9	ttr-34	TransThyretin-Related family domain	A3FPK9_CAEEL	1	177.187	2.77187	C36D2	EVD2	extracellular space
C36D2 / EVD2	Q9U2M4	Q9U2M4	-1.71033	-1.21346	1.71033	1.21346	1.83508e-26	146	Q9U2M4	Y38F1A.6	Probable hydroxyacid-oxoacid transhydrogenase, mitochondrial	HOT_CAEEL	20	-69.441	0.30559	C36D2	EVD2	mitochondrion,cytosol	alcohol dehydrogenase (NAD) activity,metal ion binding,hydroxyacid-oxoacid transhydrogenase activity	molecular hydrogen transport,oxidation-reduction process
C36D2 / EVD2	Q17383;Q95ZU1	Q17383;Q95ZU1	-2.12303	-1.19885	2.12303	1.19885	0.1335	3	Q17383;Q95ZU1	hum-2	Heavy chain, Unconventional Myosin;Heavy chain, Unconventional Myosin	Q17383_CAEEL;Q95ZU1_CAEEL	1	-77.0435	0.229565	C36D2	EVD2	;	;	;
C36D2 / EVD2	A0A131MBB2;Q18916	A0A131MBB2;Q18916	-1.22672	-1.19851	1.22672	1.19851	1.69142e-32	62	A0A131MBB2;Q18916	acs-22	Fatty Acid CoA Synthetase family	A0A131MBB2_CAEEL;Q18916_CAEEL	12	-57.2712	0.427288	C36D2	EVD2	;endoplasmic reticulum,integral component of membrane	;long-chain fatty acid-CoA ligase activity,very long-chain fatty acid-CoA ligase activity	;long-chain fatty acid metabolic process,fatty acid transport
C36D2 / EVD2	Q09451	Q09451	-1.08881	-1.19805	1.08881	1.19805	6.09371e-14	27	Q09451	pho-11	Putative acid phosphatase 11	PHO11_CAEEL	6	-52.9851	0.470149	C36D2	EVD2		acid phosphatase activity	dephosphorylation
C36D2 / EVD2	G5EDV0	G5EDV0	0.0840171	1.19508	0.0840171	1.19508	1.48313e-05	25	G5EDV0	CELE_E01G4.6	Uncharacterized protein	G5EDV0_CAEEL	5	5.99654	1.05997	C36D2	EVD2
C36D2 / EVD2	Q9GUE9	Q9GUE9	-1.83445	-1.1924	1.83445	1.1924	0.136975	2	Q9GUE9	CELE_Y73B6BL.27	Uncharacterized protein	Q9GUE9_CAEEL	3	-71.9601	0.280399	C36D2	EVD2
C36D2 / EVD2	O62107;Q564Q1	O62107;Q564Q1	-1.19227	-1.1881	1.19227	1.1881	1.99883e-36	108	O62107;Q564Q1	gale-1	UDP-GALactose 4-Epimerase	O62107_CAEEL;Q564Q1_CAEEL	15	-56.2385	0.437615	C36D2	EVD2	;	;UDP-N-acetylglucosamine 4-epimerase activity,UDP-glucose 4-epimerase activity	;nematode larval development,galactose metabolic process,embryo development ending in birth or egg hatching,gonad morphogenesis,positive regulation of vulval development,cuticle development,defense response to Gram-positive bacterium,negative regulation of endoplasmic reticulum unfolded protein response,regulation of distal tip cell migration
C36D2 / EVD2	Q23090	Q23090	-0.631293	-1.18345	0.631293	1.18345	9.16434e-07	28	Q23090	CELE_ZK742.3	Uncharacterized protein	Q23090_CAEEL	8	-35.4402	0.645598	C36D2	EVD2		FMN binding,oxidoreductase activity	oxidation-reduction process
C36D2 / EVD2	Q17938	Q17938	-1.18064	-1.18033	1.18064	1.18033	7.97523e-05	5	Q17938	daf-36	Cholesterol 7-desaturase	DAF36_CAEEL	1	-55.8843	0.441157	C36D2	EVD2	cytoplasm,integral component of membrane	oxidoreductase activity,metal ion binding,2 iron, 2 sulfur cluster binding	cholesterol metabolic process,oxidation-reduction process
C36D2 / EVD2	Q20264	Q20264	0.925564	1.17539	0.925564	1.17539	2.68279e-47	161	Q20264	acs-11	Fatty Acid CoA Synthetase family	Q20264_CAEEL	22	89.9427	1.89943	C36D2	EVD2		catalytic activity	metabolic process
C36D2 / EVD2	G3MU39;Q8MQ99	G3MU39;Q8MQ99	1.10939	1.17388	1.10939	1.17388	3.47469e-10	25	G3MU39;Q8MQ99	C51E3.9	Uncharacterized protein	G3MU39_CAEEL;Q8MQ99_CAEEL	4	115.754	2.15754	C36D2	EVD2	;cytoplasm	;S-adenosylmethionine-dependent methyltransferase activity	;methylation
C36D2 / EVD2	O17725	O17725	-1.28495	-1.17118	1.28495	1.17118	3.74781e-09	19	O17725	CELE_D1086.3	Uncharacterized protein	O17725_CAEEL	2	-58.9616	0.410384	C36D2	EVD2
C36D2 / EVD2	Q09361;Q09362	Q09361;Q09362	0.809844	1.17105	0.809844	1.17105	0.00182601	6	Q09361;Q09362	ZK1307.3;ZK1307.4	Uncharacterized protein ZK1307.3;Uncharacterized protein ZK1307.4	YS13_CAEEL;YS14_CAEEL	1	75.3022	1.75302	C36D2	EVD2	;	;	;
C36D2 / EVD2	O01889	O01889	-0.892051	-1.16695	0.892051	1.16695	6.06298e-05	15	O01889	CELE_R08F11.4	Uncharacterized protein	O01889_CAEEL	4	-46.1152	0.538848	C36D2	EVD2	cytoplasm	S-adenosylmethionine-dependent methyltransferase activity	methylation
C36D2 / EVD2	Q22716	Q22716	-2.77546	-1.16576	2.77546	1.16576	0.000203544	36	Q22716	rpl-32	Ribosomal Protein, Large subunit	Q22716_CAEEL	3	-85.3949	0.146051	C36D2	EVD2	cytosolic large ribosomal subunit	structural constituent of ribosome	translation
C36D2 / EVD2	Q20603	Q20603	-1.31743	-1.16495	1.31743	1.16495	0.0241563	5	Q20603	scl-2	SCP-Like extracellular protein	Q20603_CAEEL	2	-59.8751	0.401249	C36D2	EVD2
C36D2 / EVD2	O45136	O45136	-1.18566	-1.16472	1.18566	1.16472	2.51472e-13	29	O45136	C05D2.8	Uncharacterized protein	O45136_CAEEL	7	-56.0377	0.439623	C36D2	EVD2
C36D2 / EVD2	O45855	O45855	1.08207	1.16066	1.08207	1.16066	0.0160729	4	O45855	CELE_T27E7.1	Uncharacterized protein	O45855_CAEEL	2	111.707	2.11707	C36D2	EVD2
C36D2 / EVD2	O62388;P49622	O62388;P49622	-1.64005	-1.1596	1.64005	1.1596	0.0419394	16	O62388;P49622	CELE_W01D2.1;rpl-37	Ribosomal protein L37;60S ribosomal protein L37	O62388_CAEEL;RL37_CAEEL	3	-67.9156	0.320844	C36D2	EVD2	cytosolic large ribosomal subunit;cytosolic large ribosomal subunit	RNA binding,structural constituent of ribosome,rRNA binding,metal ion binding;RNA binding,structural constituent of ribosome,rRNA binding,metal ion binding	translation;translation
C36D2 / EVD2	Q03565	Q03565	1.75042	1.15642	1.75042	1.15642	2.61989e-09	62	Q03565	baf-1	Barrier-to-autointegration factor 1	BAF1_CAEEL	7	236.457	3.36457	C36D2	EVD2	condensed chromosome, centromeric region,condensed chromosome,nuclear envelope,nucleoplasm,cytoplasm	double-stranded DNA binding,protein binding,identical protein binding	DNA repair,chromosome segregation,embryo development ending in birth or egg hatching,response to X-ray,chromosome organization
C36D2 / EVD2	Q19967	Q19967	-0.617044	-1.15437	0.617044	1.15437	9.57842e-07	21	Q19967	emo-1	Protein transport protein Sec61 subunit gamma	SC61G_CAEEL	2	-34.7995	0.652005	C36D2	EVD2	cell,endoplasmic reticulum membrane,integral component of membrane	P-P-bond-hydrolysis-driven protein transmembrane transporter activity	oocyte growth,protein targeting,intracellular protein transport,multicellular organism development,ovulation,protein transmembrane transport
C36D2 / EVD2	B1GRK5;O16457	B1GRK5;O16457	1.33659	1.14166	1.33659	1.14166	8.27277e-08	40	B1GRK5;O16457	CELE_F41E6.5	Uncharacterized protein	B1GRK5_CAEEL;O16457_CAEEL	11	152.554	2.52554	C36D2	EVD2	;	FMN binding,oxidoreductase activity;	oxidation-reduction process;
C36D2 / EVD2	Q20505	Q20505	1.10565	1.13948	1.10565	1.13948	0.00392384	4	Q20505	CELE_F47B10.5	Uncharacterized protein	Q20505_CAEEL	1	115.196	2.15196	C36D2	EVD2	integral component of membrane
C36D2 / EVD2	Q18070	Q18070	-1.13253	-1.13645	1.13253	1.13645	3.54048e-05	5	Q18070	C18A11.1	Uncharacterized protein	Q18070_CAEEL	1	-54.3886	0.456114	C36D2	EVD2
C36D2 / EVD2	Q8MQ23;Q9XUY4	Q8MQ23;Q9XUY4	0.671709	1.13313	0.671709	1.13313	6.26584e-05	8	Q8MQ23;Q9XUY4	CELE_F55F3.2	Carboxylic ester hydrolase	Q8MQ23_CAEEL;Q9XUY4_CAEEL	2	59.2959	1.59296	C36D2	EVD2	;	carboxylic ester hydrolase activity;	;
C36D2 / EVD2	Q9U255	Q9U255	0.606684	1.12591	0.606684	1.12591	0.0754994	10	Q9U255	CELE_Y52B11A.10	Uncharacterized protein	Q9U255_CAEEL	4	52.2755	1.52276	C36D2	EVD2	nucleolus	RNA binding	neurogenesis,ribosomal small subunit biogenesis
C36D2 / EVD2	Q9XVI1	Q9XVI1	1.07634	1.12141	1.07634	1.12141	0.000286503	6	Q9XVI1	CELE_T23G11.1	Uncharacterized protein	Q9XVI1_CAEEL	2	110.868	2.10868	C36D2	EVD2	integral component of membrane
C36D2 / EVD2	O01531	O01531	-1.50055	-1.11974	1.50055	1.11974	0.0107469	6	O01531	asp-12	ASpartyl Protease	O01531_CAEEL	4	-64.658	0.35342	C36D2	EVD2		aspartic-type endopeptidase activity	proteolysis,protein catabolic process,innate immune response
C36D2 / EVD2	Q22715	Q22715	1.16322	1.11295	1.16322	1.11295	0.000567282	5	Q22715	CELE_T24B8.4	Uncharacterized protein	Q22715_CAEEL	2	123.956	2.23956	C36D2	EVD2		actin binding
C36D2 / EVD2	O16689	O16689	0.590278	1.10765	0.590278	1.10765	0.000917978	5	O16689	sdz-24	SKN-1 Dependent Zygotic transcript	O16689_CAEEL	1	50.5536	1.50554	C36D2	EVD2		nucleic acid binding
C36D2 / EVD2	Q22262;Q22263	Q22262;Q22263	-1.04497	-1.1062	1.04497	1.1062	0.00433708	5	Q22262;Q22263	CELE_T06E4.8;CELE_T06E4.9	Uncharacterized protein	Q22262_CAEEL;Q22263_CAEEL	1	-51.5346	0.484654	C36D2	EVD2	;	;	endoplasmic reticulum unfolded protein response;
C36D2 / EVD2	Q9XTZ3	Q9XTZ3	-0.836207	-1.10283	0.836207	1.10283	1.28037e-05	13	Q9XTZ3	C18D11.3	Uncharacterized protein	Q9XTZ3_CAEEL	3	-43.9886	0.560114	C36D2	EVD2
C36D2 / EVD2	Q7YTR9	Q7YTR9	-0.677418	-1.10282	0.677418	1.10282	5.1644e-05	9	Q7YTR9	C27B7.9	Uncharacterized protein	Q7YTR9_CAEEL	2	-37.4717	0.625283	C36D2	EVD2
C36D2 / EVD2	G5EBJ8;P05634;P53017;P53018;Q18461;Q21244;Q23519	G5EBJ8;P05634;P53017;P53018;Q18461;Q21244;Q23519	0.742143	1.1006	0.742143	1.1006	9.50684e-19	84	G5EBJ8;P05634;P53017;P53018;Q18461;Q21244;Q23519	CELE_Y59E9AR.1;msp-10;msp-19;msp-32;msp-49;msp-63;msp-152	Major sperm protein;Major sperm protein 10/36/56/76;Major sperm protein 19/31/40/45/50/51/53/59/61/65/81/113/142;Major sperm protein 32;Major sperm protein 49;Major sperm protein 63;Major sperm protein 152	G5EBJ8_CAEEL;MSP10_CAEEL;MSP19_CAEEL;MSP32_CAEEL;MSP49_CAEEL;MSP63_CAEEL;MS152_CAEEL	9	67.2659	1.67266	C36D2	EVD2	cytoskeleton;cytoplasm,cytoskeleton,pseudopodium;cytoplasm,cytoskeleton,pseudopodium;cytoplasm,cytoskeleton,pseudopodium;cytoplasm,cytoskeleton,pseudopodium;cytoplasm,cytoskeleton,pseudopodium;cytoplasm,cytoskeleton,pseudopodium	;;;;;;	;;;;;;
C36D2 / EVD2	Q18946	Q18946	-1.001	-1.0982	1.001	1.0982	1.44492e-16	39	Q18946	CELE_D1054.8	Uncharacterized protein	Q18946_CAEEL	8	-50.0347	0.499653	C36D2	EVD2		oxidoreductase activity	oxidation-reduction process
C36D2 / EVD2	Q19481	Q19481	-0.590363	1.09242	0.590363	1.09242	0.0262358	6	Q19481	CELE_F15B9.6	Uncharacterized protein	Q19481_CAEEL	4	-33.5824	0.664176	C36D2	EVD2	integral component of membrane
C36D2 / EVD2	Q23409	Q23409	-1.28528	-1.08697	1.28528	1.08697	0.117585	3	Q23409	CELE_ZK1193.2	Uncharacterized protein	Q23409_CAEEL	3	-58.9709	0.410291	C36D2	EVD2
C36D2 / EVD2	Q9U2A8	Q9U2A8	-1.01651	-1.08207	1.01651	1.08207	0.00394729	25	Q9U2A8	rpl-43	60S ribosomal protein L37a	RL37A_CAEEL	5	-50.5689	0.494311	C36D2	EVD2	ribosome	structural constituent of ribosome,metal ion binding	translation
C36D2 / EVD2	Q10651	Q10651	-1.80449	-1.07903	1.80449	1.07903	0.123693	2	Q10651	apl-1	Beta-amyloid-like protein	A4_CAEEL	1	-71.3719	0.286281	C36D2	EVD2	early endosome,integral component of membrane,cytoplasmic vesicle,neuron projection,neuronal cell body	heparin binding,transition metal ion binding	nematode larval development,nervous system development,body morphogenesis,cell differentiation,ecdysis, collagen and cuticulin-based cuticle
C36D2 / EVD2	O45227	O45227	-0.824695	-1.07593	0.824695	1.07593	0.0387384	13	O45227	B0513.4	Uncharacterized protein	O45227_CAEEL	3	-43.5398	0.564602	C36D2	EVD2
C36D2 / EVD2	O45783	O45783	-1.29237	-1.07275	1.29237	1.07275	3.20597e-05	18	O45783	CELE_T12D8.5	Uncharacterized protein	O45783_CAEEL	6	-59.172	0.40828	C36D2	EVD2
C36D2 / EVD2	Q23057	Q23057	0.438187	1.07081	0.438187	1.07081	0.00103013	7	Q23057	ssq-2	Sperm-Specific family, class Q	Q23057_CAEEL	2	35.4901	1.3549	C36D2	EVD2
C36D2 / EVD2	Q19162	Q19162	1.49313	1.06671	1.49313	1.06671	0.00435895	7	Q19162	rpl-11.2	Ribosomal Protein, Large subunit	Q19162_CAEEL	1	181.5	2.815	C36D2	EVD2	nucleus,cytosolic large ribosomal subunit	RNA binding,structural constituent of ribosome,rRNA binding	ribosomal large subunit assembly,translation
C36D2 / EVD2	Q9N5L3	Q9N5L3	-0.983737	-1.06596	0.983737	1.06596	0.000660649	10	Q9N5L3	ipla-5	Intracelllar PhosphoLipase A family	Q9N5L3_CAEEL	1	-49.4332	0.505668	C36D2	EVD2		hydrolase activity	lipid catabolic process
C36D2 / EVD2	Q21294	Q21294	0.910187	1.06503	0.910187	1.06503	9.00873e-08	14	Q21294	ssq-1	Sperm-Specific family, class Q	Q21294_CAEEL	3	87.9289	1.87929	C36D2	EVD2
C36D2 / EVD2	G5EFH0	G5EFH0	-0.995033	-1.06349	0.995033	1.06349	5.96382e-16	50	G5EFH0	CELE_W09C5.1	Uncharacterized protein	G5EFH0_CAEEL	8	-49.8276	0.501724	C36D2	EVD2	nucleolus,preribosome, large subunit precursor		maturation of 5.8S rRNA,maturation of LSU-rRNA
C36D2 / EVD2	O45226	O45226	-0.350403	-1.06292	0.350403	1.06292	0.000195777	19	O45226	rpl-29	Ribosomal Protein, Large subunit	O45226_CAEEL	2	-21.5635	0.784365	C36D2	EVD2	cytosolic large ribosomal subunit	structural constituent of ribosome	cytoplasmic translation
C36D2 / EVD2	Q09456	Q09456	-2.98263	-1.05785	2.98263	1.05785	0.00568352	26	Q09456	col-80	Putative cuticle collagen 80	COL80_CAEEL	4	-87.3486	0.126514	C36D2	EVD2	collagen trimer	structural constituent of cuticle
C36D2 / EVD2	P34285	P34285	-0.151948	-1.0557	0.151948	1.0557	0.178502	2	P34285	tsp-1	Tetraspanin-1	TSP1_CAEEL	2	-9.99656	0.900034	C36D2	EVD2	integral component of plasma membrane		cell surface receptor signaling pathway,innate immune response
C36D2 / EVD2	Q10663	Q10663	1.08487	1.05463	1.08487	1.05463	6.84376e-80	456	Q10663	icl-1	Bifunctional glyoxylate cycle protein	GCP_CAEEL	57	112.119	2.12119	C36D2	EVD2	mitochondrion	isocitrate lyase activity,malate synthase activity	glyoxylate cycle,tricarboxylic acid cycle,determination of adult lifespan
C36D2 / EVD2	Q9XXG5	Q9XXG5	-1.09165	-1.05449	1.09165	1.05449	0.000376099	9	Q9XXG5	tor-2	TORsin related	Q9XXG5_CAEEL	1	-53.0776	0.469224	C36D2	EVD2	nuclear envelope,endoplasmic reticulum,endoplasmic reticulum lumen	ATP binding	negative regulation of gene expression,regulation of neuron apoptotic process,chaperone mediated protein folding requiring cofactor,cellular response to misfolded protein
C36D2 / EVD2	Q9XUH3	Q9XUH3	-1.20385	-1.05248	1.20385	1.05248	3.69017e-15	65	Q9XUH3	dod-24	Downstream Of DAF-16 (Regulated by DAF-16)	Q9XUH3_CAEEL	11	-56.5884	0.434116	C36D2	EVD2			innate immune response,defense response to Gram-negative bacterium
C36D2 / EVD2	Q19948	Q19948	1.05353	1.04509	1.05353	1.04509	1.38864e-05	11	Q19948	F32A5.4	Uncharacterized protein F32A5.4	YPP4_CAEEL	2	107.56	2.0756	C36D2	EVD2	extracellular region
C36D2 / EVD2	Q9U2R3	Q9U2R3	-2.5807	-1.04318	2.5807	1.04318	0.148476	4	Q9U2R3	CELE_Y15E3A.4	Uncharacterized protein	Q9U2R3_CAEEL	1	-83.2841	0.167159	C36D2	EVD2	plasma membrane,integral component of membrane	transmembrane transporter activity	anion transport,transmembrane transport
C36D2 / EVD2	Q19853	Q19853	-1.30208	-1.03976	1.30208	1.03976	7.20495e-95	295	Q19853	CELE_F28B4.3	Uncharacterized protein	Q19853_CAEEL	46	-59.4458	0.405542	C36D2	EVD2	integral component of plasma membrane		motor neuron axon guidance
C36D2 / EVD2	Q23202	Q23202	0.736653	1.03834	0.736653	1.03834	2.72262e-28	52	Q23202	sbds-1	Ribosome maturation protein SBDS	SBDS_CAEEL	7	66.6306	1.66631	C36D2	EVD2	nucleus,nucleoplasm,nucleolus,cytoplasm,spindle	RNA binding	rRNA processing,mature ribosome assembly
C36D2 / EVD2	O76430	O76430	-0.913209	-1.03507	0.913209	1.03507	4.53636e-10	25	O76430	C24B9.3	Uncharacterized protein	O76430_CAEEL	4	-46.8997	0.531003	C36D2	EVD2
C36D2 / EVD2	O17954	O17954	-1.20015	-1.03357	1.20015	1.03357	4.74007e-08	30	O17954	CELE_LLC1.2	Uncharacterized protein	O17954_CAEEL	5	-56.4769	0.435231	C36D2	EVD2
C36D2 / EVD2	Q18986	Q18986	-0.739345	-1.03219	0.739345	1.03219	0.00208712	8	Q18986	CELE_D2045.8	Uncharacterized protein	Q18986_CAEEL	2	-40.0989	0.599011	C36D2	EVD2		protein binding	protein homooligomerization
C36D2 / EVD2	Q564W9	Q564W9	0.33035	1.02544	0.33035	1.02544	0.00171925	4	Q564W9	CELE_F26D10.13	Uncharacterized protein	Q564W9_CAEEL	3	25.7318	1.25732	C36D2	EVD2
C36D2 / EVD2	G5ECR0	G5ECR0	-0.740064	-1.02451	0.740064	1.02451	7.6722e-69	209	G5ECR0	CELE_T25C12.3	Uncharacterized protein	G5ECR0_CAEEL	36	-40.1287	0.598713	C36D2	EVD2	integral component of plasma membrane
C36D2 / EVD2	Q336L1	Q336L1	0.143534	-1.0238	0.143534	1.0238	0.0412052	5	Q336L1	B0205.13	Uncharacterized protein	Q336L1_CAEEL	3	10.4608	1.10461	C36D2	EVD2
C36D2 / EVD2	Q18943	Q18943	1.05974	1.02342	1.05974	1.02342	1.30304e-10	57	Q18943	CELE_D1054.10	Uncharacterized protein	Q18943_CAEEL	8	108.456	2.08456	C36D2	EVD2
C36D2 / EVD2	Q18851	Q18851	1.00959	1.0053	1.00959	1.0053	2.1927e-23	31	Q18851	dod-18	Downstream Of DAF-16 (Regulated by DAF-16)	Q18851_CAEEL	7	101.334	2.01334	C36D2	EVD2		nucleoside-triphosphate diphosphatase activity
C36D2 / EVD2	Q9BKP8	Q9BKP8	-1.57586	-1.00157	1.57586	1.00157	0.00260321	19	Q9BKP8	C17F4.7	Uncharacterized protein	Q9BKP8_CAEEL	3	-66.4557	0.335443	C36D2	EVD2
C36D2 / EVD2	Q22814	Q22814	-1.00939	-0.998872	1.00939	0.998872	8.12392e-19	58	Q22814	gst-13	Glutathione S-Transferase	Q22814_CAEEL	7	-50.3244	0.496756	C36D2	EVD2		transferase activity	innate immune response
C36D2 / EVD2	P91207	P91207	-0.97801	-0.998142	0.97801	0.998142	0.000919061	12	P91207	grsp-4	Glycine Rich Secreted Protein	P91207_CAEEL	3	-49.2321	0.507679	C36D2	EVD2
C36D2 / EVD2	P34282	P34282	-1.20771	-0.995938	1.20771	0.995938	0.20241	2	P34282	C02F5.5	Uncharacterized protein C02F5.5	YKK5_CAEEL	1	-56.7045	0.432955	C36D2	EVD2
C36D2 / EVD2	Q8WSN3	Q8WSN3	-1.58461	-0.994939	1.58461	0.994939	0.00175801	9	Q8WSN3	spp-17	SaPosin-like Protein family	Q8WSN3_CAEEL	2	-66.6585	0.333415	C36D2	EVD2
C36D2 / EVD2	G5EGA5	G5EGA5	-1.42523	-0.993826	1.42523	0.993826	7.03344e-14	105	G5EGA5	fat-2	Delta(12) fatty acid desaturase fat-2	FAT2_CAEEL	12	-62.764	0.37236	C36D2	EVD2	integral component of membrane	stearoyl-CoA 9-desaturase activity,delta12-fatty acid dehydrogenase activity	reproduction,unsaturated fatty acid biosynthetic process,fatty acid elongation,collagen and cuticulin-based cuticle development,innate immune response,oxidation-reduction process
C36D2 / EVD2	A0A0K3ASP4;G5EBS2;Q7YZR6;Q7Z002;Q7Z003	A0A0K3ASP4;G5EBS2;Q7YZR6;Q7Z002;Q7Z003	-0.392566	0.991167	0.392566	0.991167	0.203671	2	A0A0K3ASP4;G5EBS2;Q7YZR6;Q7Z002;Q7Z003	cca-1	Calcium Channel, Alpha subunit;Calcium Channel, Alpha subunit;Calcium Channel, Alpha subunit;Calcium Channel, Alpha subunit;Calcium Channel, Alpha subunit	A0A0K3ASP4_CAEEL;G5EBS2_CAEEL;Q7YZR6_CAEEL;Q7Z002_CAEEL;Q7Z003_CAEEL	2	-23.8226	0.761774	C36D2	EVD2	;;;;plasma membrane,voltage-gated calcium channel complex	;;;;voltage-gated sodium channel activity,low voltage-gated calcium channel activity	;;;;neuronal action potential,regulation of ion transmembrane transport,sodium ion transmembrane transport,regulation of pharyngeal pumping,positive regulation of action potential,membrane depolarization,calcium ion transmembrane transport,membrane depolarization during action potential
C36D2 / EVD2	H2KZP8	H2KZP8	0.91151	0.988031	0.91151	0.988031	7.00782e-07	21	H2KZP8	ugt-39	UDP-GlucuronosylTransferase	H2KZP8_CAEEL	8	88.1013	1.88101	C36D2	EVD2	integral component of membrane,intracellular membrane-bounded organelle	glucuronosyltransferase activity	metabolic process
C36D2 / EVD2	P55956	P55956	-0.941218	-0.987356	0.941218	0.987356	8.90597e-13	98	P55956	asp-3	Aspartic protease 3	ASP3_CAEEL	13	-47.9207	0.520793	C36D2	EVD2	extracellular region,cytoplasm,lysosome	aspartic-type endopeptidase activity	proteolysis,protein catabolic process,necrotic cell death
C36D2 / EVD2	Q21930	Q21930	-5.57557	-0.984884	5.57557	0.984884	0.00525156	41	Q21930	rpl-28	60S ribosomal protein L28	RL28_CAEEL	5	-97.9031	0.0209694	C36D2	EVD2	cytosolic large ribosomal subunit	structural constituent of ribosome	translation
C36D2 / EVD2	Q09975	Q09975	-0.96941	-0.983085	0.96941	0.983085	5.41156e-15	25	Q09975	lys-8	LYSozyme	Q09975_CAEEL	4	-48.9285	0.510715	C36D2	EVD2		protein binding
C36D2 / EVD2	Q23412	Q23412	-0.956942	-0.981222	0.956942	0.981222	0.00878676	5	Q23412	CELE_ZK1193.4	Uncharacterized protein	Q23412_CAEEL	2	-48.4852	0.515148	C36D2	EVD2
C36D2 / EVD2	Q18167	Q18167	-2.72866	0.978632	2.72866	0.978632	6.5492e-06	8	Q18167	smz-1	Sperm Meiosis PDZ domain containing proteins	Q18167_CAEEL	2	-84.9134	0.150866	C36D2	EVD2	chromatin,nuclear chromatin		male meiosis chromosome segregation
C36D2 / EVD2	Q9NEQ0	Q9NEQ0	-1.09561	-0.976012	1.09561	0.976012	3.0721e-14	60	Q9NEQ0	fat-1	Omega-3 fatty acid desaturase fat-1	FAT1_CAEEL	9	-53.2063	0.467937	C36D2	EVD2	integral component of membrane	omega-3 fatty acid desaturase activity	unsaturated fatty acid biosynthetic process,positive regulation of locomotion,oxidation-reduction process
C36D2 / EVD2	Q09462	Q09462	-1.07372	-0.975749	1.07372	0.975749	4.16105e-09	21	Q09462	C16C10.2	Probable U3 small nucleolar RNA-associated protein 11	UTP11_CAEEL	4	-52.4906	0.475094	C36D2	EVD2	nucleolus,small-subunit processome		rRNA processing,translation,ribosomal small subunit biogenesis
C36D2 / EVD2	P91464;P91517	P91464;P91517	1.10658	0.975408	1.10658	0.975408	0.0042953	4	P91464;P91517	CELE_T20D4.11;CELE_T28A11.19	Uncharacterized protein	P91464_CAEEL;P91517_CAEEL	1	115.334	2.15334	C36D2	EVD2	;	;	;
C36D2 / EVD2	Q95Y28	Q95Y28	-0.809141	-0.973694	0.809141	0.973694	0.00488371	7	Q95Y28	CELE_Y34B4A.9	Uncharacterized protein	Q95Y28_CAEEL	1	-42.9278	0.570722	C36D2	EVD2
C36D2 / EVD2	O18089	O18089	-1.20554	-0.972616	1.20554	0.972616	1.24091e-09	41	O18089	CELE_T13F3.6	Uncharacterized protein	O18089_CAEEL	7	-56.6392	0.433608	C36D2	EVD2
C36D2 / EVD2	C6KRL2	C6KRL2	0.890547	0.971351	0.890547	0.971351	0.000362972	10	C6KRL2	CELE_F23D12.11	Uncharacterized protein	C6KRL2_CAEEL	2	85.3879	1.85388	C36D2	EVD2
C36D2 / EVD2	Q18361	Q18361	-0.864606	-0.969095	0.864606	0.969095	0.00146557	8	Q18361	ugt-21	UDP-glucuronosyltransferase	Q18361_CAEEL	3	-45.0804	0.549196	C36D2	EVD2
C36D2 / EVD2	O01692	O01692	-0.528347	-0.967949	0.528347	0.967949	1.63759e-09	112	O01692	rps-17	40S ribosomal protein S17	RS17_CAEEL	8	-30.6651	0.693349	C36D2	EVD2	cytosolic small ribosomal subunit	structural constituent of ribosome	ribosomal small subunit assembly,translation
C36D2 / EVD2	G5EE46	G5EE46	-1.37022	-0.967661	1.37022	0.967661	3.63739e-28	102	G5EE46	CELE_F54D5.12	Uncharacterized protein	G5EE46_CAEEL	16	-61.3168	0.386832	C36D2	EVD2	mitochondrion	D-lactate dehydrogenase (cytochrome) activity,(R)-2-hydroxyglutarate dehydrogenase activity,FAD binding	lactate oxidation,respiratory electron transport chain
C36D2 / EVD2	P52880	P52880	0.89304	0.966104	0.89304	0.966104	0.0662388	2	P52880	F46C5.1	Uncharacterized protein F46C5.1	YAF1_CAEEL	4	85.7085	1.85708	C36D2	EVD2	integral component of membrane
C36D2 / EVD2	Q09610	Q09610	-0.745591	-0.965486	0.745591	0.965486	9.66206e-10	58	Q09610	lec-8	Probable galaptin lec-8	LEC8_CAEEL	4	-40.3576	0.596424	C36D2	EVD2	cytoplasmic vesicle	carbohydrate binding,glycolipid binding	response to toxic substance,endoplasmic reticulum unfolded protein response,defense response to Gram-positive bacterium
C36D2 / EVD2	G5EFP4	G5EFP4	0.562437	0.955261	0.562437	0.955261	0.138919	3	G5EFP4	sym-1	SYM-1 protein	G5EFP4_CAEEL	10	47.6762	1.47676	C36D2	EVD2	extracellular space		axonogenesis
C36D2 / EVD2	Q22531	Q22531	-1.1137	-0.955132	1.1137	0.955132	1.27539e-05	26	Q22531	CELE_T16G12.1	Uncharacterized protein	Q22531_CAEEL	14	-53.7894	0.462106	C36D2	EVD2	cytoplasm	zinc ion binding,peptide binding,metalloaminopeptidase activity	proteolysis,embryo development ending in birth or egg hatching,peptide catabolic process,regulation of oviposition,oogenesis,regulation of meiotic cell cycle process involved in oocyte maturation
C36D2 / EVD2	O44946	O44946	1.05237	0.953032	1.05237	0.953032	2.24317e-05	9	O44946	C17F3.1	Uncharacterized protein	O44946_CAEEL	1	107.393	2.07393	C36D2	EVD2	integral component of membrane
C36D2 / EVD2	Q17571;Q7JMQ6	Q17571;Q7JMQ6	0.514593	0.948536	0.514593	0.948536	8.6914e-06	15	Q17571;Q7JMQ6	aqp-2	AQuaPorin or aquaglyceroporin related	Q17571_CAEEL;Q7JMQ6_CAEEL	2	42.8591	1.42859	C36D2	EVD2	integral component of membrane;	water channel activity;	water transport,transmembrane transport;
C36D2 / EVD2	P49041	P49041	-0.487232	-0.948312	0.487232	0.948312	2.06014e-09	116	P49041	rps-5	40S ribosomal protein S5	RS5_CAEEL	10	-28.6608	0.713392	C36D2	EVD2	cytosolic small ribosomal subunit	mRNA binding,structural constituent of ribosome,rRNA binding	ribosomal small subunit assembly,translation
C36D2 / EVD2	Q18474	Q18474	0.916828	0.946372	0.916828	0.946372	0.00911969	3	Q18474	C35A5.6	Uncharacterized protein C35A5.6	YE16_CAEEL	1	88.796	1.88796	C36D2	EVD2	extracellular region
C36D2 / EVD2	Q17437	Q17437	-1.14006	-0.945056	1.14006	0.945056	1.33904e-05	12	Q17437	B0035.13	Uncharacterized protein	Q17437_CAEEL	3	-54.6258	0.453742	C36D2	EVD2		hydrolase activity	lipid metabolic process
C36D2 / EVD2	Q9XW38	Q9XW38	0.61848	0.944832	0.61848	0.944832	1.07951e-16	62	Q9XW38	CELE_Y69E1A.2	Uncharacterized protein	Q9XW38_CAEEL	13	53.5257	1.53526	C36D2	EVD2
C36D2 / EVD2	O02155	O02155	0.712132	0.942573	0.712132	0.942573	1.57055e-07	25	O02155	CELE_T09B4.5	Uncharacterized protein	O02155_CAEEL	7	63.8223	1.63822	C36D2	EVD2	integral component of membrane
C36D2 / EVD2	O44167;V6CK19	O44167;V6CK19	0.81389	0.940296	0.81389	0.940296	0.0172087	5	O44167;V6CK19	CELE_F15B10.3	Uncharacterized protein	O44167_CAEEL;V6CK19_CAEEL	1	75.7945	1.75795	C36D2	EVD2	;	;	;
C36D2 / EVD2	O45114	O45114	0.957217	0.940131	0.957217	0.940131	0.000291583	8	O45114	col-103	COLlagen	O45114_CAEEL	1	94.1561	1.94156	C36D2	EVD2	collagen trimer	structural constituent of cuticle
C36D2 / EVD2	Q9GUI8	Q9GUI8	1.03953	0.938554	1.03953	0.938554	0.0233564	4	Q9GUI8	CELE_Y45G5AM.3	Uncharacterized protein	Q9GUI8_CAEEL	1	105.556	2.05556	C36D2	EVD2
C36D2 / EVD2	Q27487	Q27487	-1.01096	-0.93614	1.01096	0.93614	5.69021e-12	61	Q27487	ctl-2	Peroxisomal catalase 1	CATA1_CAEEL	10	-50.3783	0.496217	C36D2	EVD2	mitochondrion,peroxisome	catalase activity,peroxidase activity,heme binding,metal ion binding	peroxisome organization,determination of adult lifespan,response to hydrogen peroxide,hydrogen peroxide catabolic process,oxidation-reduction process,cellular oxidant detoxification
C36D2 / EVD2	Q20990	Q20990	-0.961679	-0.934887	0.961679	0.934887	1.64249e-09	12	Q20990	CELE_F58F9.3	Uncharacterized protein	Q20990_CAEEL	4	-48.6541	0.513459	C36D2	EVD2
C36D2 / EVD2	Q18399	Q18399	0.254754	0.932171	0.254754	0.932171	0.155357	3	Q18399	C33G8.4	Uncharacterized protein	Q18399_CAEEL	1	19.3133	1.19313	C36D2	EVD2
C36D2 / EVD2	P18947	P18947	-0.908629	-0.931937	0.908629	0.931937	2.97562e-109	1415	P18947	vit-4	Vitellogenin-4	VIT4_CAEEL	144	-46.7309	0.532691	C36D2	EVD2	extracellular region	lipid transporter activity,nutrient reservoir activity	lipid transport
C36D2 / EVD2	Q17561	Q17561	0.334933	0.923059	0.334933	0.923059	0.000811862	24	Q17561	aly-1	Ref/ALY RNA export adaptor family	Q17561_CAEEL	6	26.1319	1.26132	C36D2	EVD2		nucleic acid binding
C36D2 / EVD2	Q23361	Q23361	-1.25133	-0.921618	1.25133	0.921618	0.122432	3	Q23361	ZC513.5	Probable Dol-P-Man:Man(7)GlcNAc(2)-PP-Dol alpha-1,6-mannosyltransferase	ALG12_CAEEL	1	-57.994	0.42006	C36D2	EVD2	endoplasmic reticulum,endoplasmic reticulum membrane,integral component of membrane	alpha-1,6-mannosyltransferase activity,mannosyltransferase activity,dol-P-Man:Man(7)GlcNAc(2)-PP-Dol alpha-1,6-mannosyltransferase activity	protein glycosylation,protein N-linked glycosylation,dolichol-linked oligosaccharide biosynthetic process,mannosylation
C36D2 / EVD2	Q22436	Q22436	-1.16683	0.920157	1.16683	0.920157	0.00816906	18	Q22436	sqst-1	SeQueSTosome related	Q22436_CAEEL	8	-55.4602	0.445398	C36D2	EVD2	cytoplasm,autophagosome,aggresome	protein binding,zinc ion binding,identical protein binding,ubiquitin binding	ubiquitin-dependent protein catabolic process
C36D2 / EVD2	G5ECL4	G5ECL4	0.914197	0.918094	0.914197	0.918094	2.76244e-05	5	G5ECL4	bam-2	BAM-2	G5ECL4_CAEEL	1	88.452	1.88452	C36D2	EVD2	integral component of plasma membrane
C36D2 / EVD2	Q8WSN2	Q8WSN2	-0.272156	-0.909412	0.272156	0.909412	0.0123634	8	Q8WSN2	skr-18	SKp1 Related (Ubiquitin ligase complex component)	Q8WSN2_CAEEL	2	-17.1919	0.828081	C36D2	EVD2		ligase activity	ubiquitin-dependent protein catabolic process
C36D2 / EVD2	Q21289	Q21289	0.571271	0.903398	0.571271	0.903398	0.000572444	6	Q21289	ssp-10	Sperm-specific class P protein 10	SSP10_CAEEL	1	48.5832	1.48583	C36D2	EVD2
C36D2 / EVD2	Q9TYK0	Q9TYK0	-0.941901	-0.900076	0.941901	0.900076	0.00017641	5	Q9TYK0	CELE_Y66H1A.5	Uncharacterized protein	Q9TYK0_CAEEL	1	-47.9454	0.520546	C36D2	EVD2
C36D2 / EVD2	Q23246	Q23246	0.988405	0.899628	0.988405	0.899628	3.8686e-06	13	Q23246	ssp-34	Sperm-specific class P protein 34	SSP34_CAEEL	3	98.3991	1.98399	C36D2	EVD2
C36D2 / EVD2	B7WN71;Q09348	B7WN71;Q09348	-3.37003	-0.896945	3.37003	0.896945	0.0928063	14	B7WN71;Q09348	CELE_T05H10.4;T05H10.4	Uncharacterized protein;Uncharacterized protein T05H10.4	B7WN71_CAEEL;YRS4_CAEEL	3	-90.3279	0.0967207	C36D2	EVD2	;	;	;
C36D2 / EVD2	O45686	O45686	-0.620056	-0.895568	0.620056	0.895568	3.82729e-10	19	O45686	asah-1	Acid ceramidase	ASAH1_CAEEL	4	-34.9354	0.650646	C36D2	EVD2	lysosome	ceramidase activity	sphingolipid metabolic process
C36D2 / EVD2	Q7KPV8	Q7KPV8	0.647584	0.892126	0.647584	0.892126	0.00670918	5	Q7KPV8	CELE_R02C2.7	Uncharacterized protein	Q7KPV8_CAEEL	2	56.6543	1.56654	C36D2	EVD2
C36D2 / EVD2	P91508	P91508	-0.239976	-0.889899	0.239976	0.889899	0.138622	5	P91508	CELE_T28A11.13	Uncharacterized protein	P91508_CAEEL	1	-15.3241	0.846759	C36D2	EVD2	cytoplasm	thioredoxin-disulfide reductase activity	cell redox homeostasis,cellular oxidant detoxification
C36D2 / EVD2	Q17778	Q17778	-1.08279	-0.888341	1.08279	0.888341	8.49258e-23	63	Q17778	nuc-1	Deoxyribonuclease-2	NUC1_CAEEL	8	-52.7884	0.472116	C36D2	EVD2	intracellular,nucleus,lysosome	endodeoxyribonuclease activity,deoxyribonuclease II activity	DNA catabolic process, endonucleolytic,apoptotic DNA fragmentation
C36D2 / EVD2	B1V898	B1V898	0.885586	0.88821	0.885586	0.88821	2.32367e-13	30	B1V898	poml-3	PON (Paraoxonase) and MEC-6 Like	B1V898_CAEEL	7	84.7515	1.84751	C36D2	EVD2		hydrolase activity, acting on ester bonds
C36D2 / EVD2	O76561	O76561	0.499505	0.886678	0.499505	0.886678	3.30766e-06	15	O76561	CELE_F13C5.2	Uncharacterized protein	O76561_CAEEL	4	41.3728	1.41373	C36D2	EVD2
C36D2 / EVD2	Q067X2	Q067X2	0.962669	0.88217	0.962669	0.88217	1.01382e-12	51	Q067X2	CELE_F13G11.3	Uncharacterized protein	Q067X2_CAEEL	10	94.8912	1.94891	C36D2	EVD2
C36D2 / EVD2	O01530	O01530	-1.16859	-0.881225	1.16859	0.881225	2.04738e-13	75	O01530	asp-6	Aspartic protease 6	ASP6_CAEEL	9	-55.5144	0.444856	C36D2	EVD2	extracellular space	aspartic-type endopeptidase activity	proteolysis,protein catabolic process
C36D2 / EVD2	Q22516	Q22516	0.884585	0.88049	0.884585	0.88049	0.000126883	5	Q22516	chd-3	Chromodomain-helicase-DNA-binding protein 3 homolog	CHD3_CAEEL	1	84.6234	1.84623	C36D2	EVD2	histone deacetylase complex	DNA binding,DNA helicase activity,chromatin binding,ATP binding,metal ion binding	cell fate determination,chromatin remodeling,chromatin modification,DNA duplex unwinding,negative regulation of vulval development,negative regulation of Ras protein signal transduction
C36D2 / EVD2	Q17993	Q17993	0.947362	0.876205	0.947362	0.876205	2.84911e-10	43	Q17993	C14F11.6	Uncharacterized protein	Q17993_CAEEL	7	92.8343	1.92834	C36D2	EVD2		dTDP-4-dehydrorhamnose 3,5-epimerase activity
C36D2 / EVD2	A0A0K3AYM2;Q22295	A0A0K3AYM2;Q22295	-0.951703	-0.875931	0.951703	0.875931	2.73997e-09	12	A0A0K3AYM2;Q22295	ugt-50	UDP-glucuronosyltransferase;Putative UDP-glucuronosyltransferase ugt-50	A0A0K3AYM2_CAEEL;UGT50_CAEEL	4	-48.2978	0.517022	C36D2	EVD2	;integral component of membrane,intracellular membrane-bounded organelle	;glucuronosyltransferase activity	;metabolic process
C36D2 / EVD2	O17761	O17761	-0.815592	-0.874937	0.815592	0.874937	3.88685e-08	15	O17761	ech-8	Enoyl-CoA Hydratase	O17761_CAEEL	5	-43.1825	0.568175	C36D2	EVD2	peroxisome	3-hydroxyacyl-CoA dehydrogenase activity	fatty acid beta-oxidation
C36D2 / EVD2	G5EEJ7	G5EEJ7	0.653157	0.874178	0.653157	0.874178	1.33357e-05	16	G5EEJ7	msd-2	Major Sperm protein Domain containing	G5EEJ7_CAEEL	2	57.2606	1.57261	C36D2	EVD2	pseudopodium,cell body
C36D2 / EVD2	Q7YZT6	Q7YZT6	1.42468	0.87387	1.42468	0.87387	0.000241098	25	Q7YZT6	tps-1	Alpha,alpha-trehalose-phosphate synthase [UDP-forming] 1	TPS1_CAEEL	9	168.455	2.68455	C36D2	EVD2	cytoplasm	alpha,alpha-trehalose-phosphate synthase (UDP-forming) activity,phosphatase activity	trehalose biosynthetic process,dephosphorylation,trehalose metabolism in response to stress
C36D2 / EVD2	Q22336	Q22336	-0.684868	-0.873715	0.684868	0.873715	0.000140817	30	Q22336	spp-3	SaPosin-like Protein family	Q22336_CAEEL	2	-37.7937	0.622063	C36D2	EVD2			innate immune response,defense response to Gram-negative bacterium,defense response to Gram-positive bacterium,protein homooligomerization
C36D2 / EVD2	O45679	O45679	1.24587	0.871035	1.24587	0.871035	2.65175e-30	168	O45679	cysl-2	Bifunctional L-3-cyanoalanine synthase/cysteine synthase	CYSK2_CAEEL	15	137.161	2.37161	C36D2	EVD2	cytoplasm	cysteine synthase activity,transferase activity,pyridoxal phosphate binding,L-3-cyanoalanine synthase activity	cysteine biosynthetic process from serine
C36D2 / EVD2	Q19743	Q19743	0.445499	0.869936	0.445499	0.869936	0.00974235	6	Q19743	hil-3	Histone H1.3	H13_CAEEL	4	36.1785	1.36178	C36D2	EVD2	nucleosome,nucleus	DNA binding	nucleosome assembly
C36D2 / EVD2	G5EC22	G5EC22	-0.876471	-0.868929	0.876471	0.868929	2.50121e-08	40	G5EC22	CELE_F55G11.4	Uncharacterized protein	G5EC22_CAEEL	10	-45.5302	0.544698	C36D2	EVD2	cellular_component	molecular_function	defense response to Gram-negative bacterium
C36D2 / EVD2	O01965	O01965	0.84704	0.866945	0.84704	0.866945	0.0046451	5	O01965	ari-1	ARI (Ubiquitin ligase Ariadne) homolog	O01965_CAEEL	1	79.8807	1.79881	C36D2	EVD2	ubiquitin ligase complex,nucleus,cytoplasm	ligase activity,ubiquitin conjugating enzyme binding,metal ion binding,ubiquitin protein ligase activity	protein polyubiquitination,positive regulation of proteasomal ubiquitin-dependent protein catabolic process,protein ubiquitination involved in ubiquitin-dependent protein catabolic process
C36D2 / EVD2	Q9NA81	Q9NA81	1.09281	0.866296	1.09281	0.866296	0.000719017	7	Q9NA81	trpp-5	TRansport Protein Particle	Q9NA81_CAEEL	2	113.289	2.13289	C36D2	EVD2	plasma membrane,TRAPP complex	protein binding	Golgi vesicle transport
C36D2 / EVD2	P43510;Q8MQC6	P43510;Q8MQC6	-0.763419	-0.865603	0.763419	0.865603	6.30586e-17	81	P43510;Q8MQC6	cpr-6	Cathepsin B-like cysteine proteinase 6;Cysteine PRotease related	CPR6_CAEEL;Q8MQC6_CAEEL	13	-41.0901	0.589099	C36D2	EVD2	extracellular space,lysosome;	cysteine-type endopeptidase activity;	proteolysis involved in cellular protein catabolic process;
C36D2 / EVD2	Q17633	Q17633	0.923868	0.862986	0.923868	0.862986	7.3437e-08	25	Q17633	C04G2.9	Uncharacterized protein	Q17633_CAEEL	5	89.7195	1.8972	C36D2	EVD2
C36D2 / EVD2	H2L0D5;Q21164	H2L0D5;Q21164	-0.935169	-0.861345	0.935169	0.861345	1.24449e-12	73	H2L0D5;Q21164	lron-7	ELRR (Extracellular Leucine-Rich Repeat) ONly	H2L0D5_CAEEL;Q21164_CAEEL	13	-47.7019	0.522981	C36D2	EVD2	;integral component of membrane	;	;
C36D2 / EVD2	G5ECT2	G5ECT2	-0.882114	-0.859935	0.882114	0.859935	0.00298597	7	G5ECT2	CELE_F15E6.3	RNA binding protein	G5ECT2_CAEEL	3	-45.7428	0.542572	C36D2	EVD2
C36D2 / EVD2	P91499	P91499	0.76548	0.85443	0.76548	0.85443	0.000282426	6	P91499	ssp-16	Sperm-specific class P protein 16	SSP16_CAEEL	2	69.9936	1.69994	C36D2	EVD2
C36D2 / EVD2	Q19591	Q19591	-1.04517	-0.852789	1.04517	0.852789	4.95212e-11	39	Q19591	CELE_F19C7.1	Uncharacterized protein	Q19591_CAEEL	6	-51.5414	0.484586	C36D2	EVD2			innate immune response
C36D2 / EVD2	P61866	P61866	-0.559607	-0.850533	0.559607	0.850533	0.000240977	54	P61866	rpl-12	60S ribosomal protein L12	RL12_CAEEL	5	-32.1513	0.678487	C36D2	EVD2	cytosolic large ribosomal subunit	structural constituent of ribosome,rRNA binding	ribosomal large subunit assembly,regulation of alternative mRNA splicing, via spliceosome,translation
C36D2 / EVD2	O16216	O16216	-1.295	-0.848022	1.295	0.848022	0.0830169	12	O16216	F17A9.2	CWF19-like protein 1 homolog	C19L1_CAEEL	4	-59.2463	0.407537	C36D2	EVD2
C36D2 / EVD2	Q23062	Q23062	0.494513	0.84706	0.494513	0.84706	7.17054e-05	15	Q23062	ssq-4	Sperm-Specific family, class Q	Q23062_CAEEL	3	40.8845	1.40885	C36D2	EVD2
C36D2 / EVD2	Q09544	Q09544	-1.33845	-0.844164	1.33845	0.844164	0.00331267	87	Q09544	F58F12.1	ATP synthase subunit delta, mitochondrial	ATPD_CAEEL	8	-60.4555	0.395445	C36D2	EVD2	mitochondrial proton-transporting ATP synthase complex, catalytic core F(1),mitochondrion	proton-transporting ATP synthase activity, rotational mechanism	ATP synthesis coupled proton transport,Requires Ontology
C36D2 / EVD2	A5JYX4	A5JYX4	-0.746103	-0.844006	0.746103	0.844006	8.22717e-18	96	A5JYX4	dhs-3	DeHydrogenases, Short chain	A5JYX4_CAEEL	13	-40.3788	0.596212	C36D2	EVD2
C36D2 / EVD2	Q9XVR0	Q9XVR0	-2.3378	-0.842692	2.3378	0.842692	0.0876058	11	Q9XVR0	CELE_F11E6.7	Uncharacterized protein	Q9XVR0_CAEEL	2	-80.2189	0.197811	C36D2	EVD2
C36D2 / EVD2	Q9N384	Q9N384	-0.933408	-0.839178	0.933408	0.839178	3.44794e-06	72	Q9N384	lec-6	Galectin	Q9N384_CAEEL	7	-47.638	0.52362	C36D2	EVD2	cytoplasm	carbohydrate binding
C36D2 / EVD2	Q9XUI1	Q9XUI1	-0.672599	0.838413	0.672599	0.838413	0.0585427	2	Q9XUI1	clec-94	C-type LECtin	Q9XUI1_CAEEL	2	-37.2625	0.627375	C36D2	EVD2		carbohydrate binding
C36D2 / EVD2	Q7YTL1	Q7YTL1	0.658382	0.837297	0.658382	0.837297	0.0451473	4	Q7YTL1	CELE_K01F9.2	Uncharacterized protein	Q7YTL1_CAEEL	1	57.8311	1.57831	C36D2	EVD2
C36D2 / EVD2	O45198	O45198	-0.159382	0.836848	0.159382	0.836848	0.0627632	2	O45198	CELE_W09G12.7	Uncharacterized protein	O45198_CAEEL	3	-10.4591	0.895409	C36D2	EVD2		calcium ion binding
C36D2 / EVD2	G5ECF8	G5ECF8	0.727178	0.834536	0.727178	0.834536	9.05612e-08	35	G5ECF8	CELE_Y59E9AL.2	Uncharacterized protein	G5ECF8_CAEEL	9	65.5398	1.6554	C36D2	EVD2
C36D2 / EVD2	Q9N5G3	Q9N5G3	-0.922676	-0.833781	0.922676	0.833781	3.28611e-19	82	Q9N5G3	dhs-14	DeHydrogenases, Short chain	Q9N5G3_CAEEL	15	-47.247	0.52753	C36D2	EVD2		oxidoreductase activity	oxidation-reduction process
C36D2 / EVD2	Q9XU92	Q9XU92	1.05609	0.83231	1.05609	0.83231	0.0368177	4	Q9XU92	CELE_F57G8.7	Uncharacterized protein	Q9XU92_CAEEL	3	107.929	2.07929	C36D2	EVD2
C36D2 / EVD2	Q19278;Q8MNT7	Q19278;Q8MNT7	-0.625984	-0.831998	0.625984	0.831998	1.57847e-30	145	Q19278;Q8MNT7	CELE_F09F7.4	3-hydroxyisobutyryl-CoA hydrolase, mitochondrial;3-hydroxyisobutyryl-CoA hydrolase, mitochondrial	Q19278_CAEEL;Q8MNT7_CAEEL	16	-35.2022	0.647978	C36D2	EVD2	mitochondrion;	3-hydroxyisobutyryl-CoA hydrolase activity;	valine catabolic process;
C36D2 / EVD2	Q95Y88	Q95Y88	0.902437	0.831409	0.902437	0.831409	0.000781013	4	Q95Y88	CELE_R13A5.9	Uncharacterized protein	Q95Y88_CAEEL	1	86.9221	1.86922	C36D2	EVD2	integral component of membrane
C36D2 / EVD2	Q18599	Q18599	0.942324	0.831209	0.942324	0.831209	8.32822e-35	217	Q18599	acer-1	ACEtyl-CoA Regulator	Q18599_CAEEL	22	92.1621	1.92162	C36D2	EVD2		catalytic activity	acetyl-CoA metabolic process
C36D2 / EVD2	G5EBW2	G5EBW2	0.824209	0.830254	0.824209	0.830254	0.000964981	5	G5EBW2	usp-50	Ubiquitin Specific Protease	G5EBW2_CAEEL	2	77.0564	1.77056	C36D2	EVD2	early endosome	thiol-dependent ubiquitinyl hydrolase activity	ubiquitin-dependent protein catabolic process,protein deubiquitination
C36D2 / EVD2	Q965W4	Q965W4	-0.247397	-0.829947	0.247397	0.829947	0.00696809	7	Q965W4	comt-4	Catechol-O-MethylTransferase family	Q965W4_CAEEL	3	-15.7585	0.842415	C36D2	EVD2		O-methyltransferase activity	methylation
C36D2 / EVD2	K8ESM2	K8ESM2	-0.771086	-0.827577	0.771086	0.827577	4.59926e-45	138	K8ESM2	CELE_Y16B4A.2	Carboxypeptidase	K8ESM2_CAEEL	26	-41.4024	0.585976	C36D2	EVD2	membrane raft	serine-type carboxypeptidase activity	proteolysis involved in cellular protein catabolic process
C36D2 / EVD2	O16719	O16719	-1.04946	-0.826255	1.04946	0.826255	0.00108167	25	O16719	CELE_F22E5.1	Uncharacterized protein	O16719_CAEEL	5	-51.6851	0.483149	C36D2	EVD2	integral component of membrane
C36D2 / EVD2	Q8IA95	Q8IA95	-0.842416	-0.82625	0.842416	0.82625	0.00642555	4	Q8IA95	fpn-1.1	FerroPortiN	Q8IA95_CAEEL	1	-44.2291	0.557709	C36D2	EVD2	integral component of membrane	iron ion transmembrane transporter activity	iron ion transmembrane transport
C36D2 / EVD2	Q86NE0;Q86NE1	Q86NE0;Q86NE1	-0.760743	-0.825425	0.760743	0.825425	1.05439e-07	47	Q86NE0;Q86NE1	asp-2	ASpartyl Protease	Q86NE0_CAEEL;Q86NE1_CAEEL	6	-40.9808	0.590192	C36D2	EVD2	;	aspartic-type endopeptidase activity;	proteolysis;
C36D2 / EVD2	O44752	O44752	1.06545	0.824745	1.06545	0.824745	0.014896	9	O44752	snf-1	Sodium: Neurotransmitter symporter Family	O44752_CAEEL	2	109.282	2.09282	C36D2	EVD2	integral component of plasma membrane	transporter activity,neurotransmitter:sodium symporter activity	neurotransmitter transport,transmembrane transport
C36D2 / EVD2	P91369	P91369	0.761623	0.823275	0.761623	0.823275	3.05924e-08	14	P91369	CELE_K11H12.4	Uncharacterized protein	P91369_CAEEL	4	69.5397	1.6954	C36D2	EVD2	membrane raft		innate immune response
C36D2 / EVD2	Q22660	Q22660	0.854067	0.820723	0.854067	0.820723	1.60193e-06	9	Q22660	CELE_T22B3.3	Major sperm protein	Q22660_CAEEL	2	80.7589	1.80759	C36D2	EVD2	cytoskeleton
C36D2 / EVD2	Q9XUJ5	Q9XUJ5	0.731544	0.820614	0.731544	0.820614	8.10546e-06	13	Q9XUJ5	CELE_W09D6.4	Uncharacterized protein	Q9XUJ5_CAEEL	3	66.0415	1.66041	C36D2	EVD2
C36D2 / EVD2	Q09991	Q09991	-0.719313	-0.819952	0.719313	0.819952	1.91218e-05	16	Q09991	K10B2.2	Uncharacterized serine carboxypeptidase K10B2.2	YSS2_CAEEL	4	-39.2614	0.607386	C36D2	EVD2		serine-type carboxypeptidase activity	proteolysis involved in cellular protein catabolic process
C36D2 / EVD2	Q9TYS3	Q9TYS3	-1.02652	-0.819272	1.02652	0.819272	3.50132e-09	121	Q9TYS3	ftn-2	Ferritin	Q9TYS3_CAEEL	11	-50.9106	0.490894	C36D2	EVD2	cytoplasm	ferroxidase activity,iron ion binding,protein binding,ferric iron binding,identical protein binding	iron ion transport,intracellular sequestering of iron ion,defense response to Gram-positive bacterium,oxidation-reduction process
C36D2 / EVD2	G5EBH7	G5EBH7	-0.941668	-0.818825	0.941668	0.818825	6.57057e-15	166	G5EBH7	calu-1	CALUmenin (Calcium-binding protein) homolog	G5EBH7_CAEEL	20	-47.9369	0.520631	C36D2	EVD2	endoplasmic reticulum	calcium ion binding	cuticle development
C36D2 / EVD2	O18224	O18224	1.65853	0.816616	1.65853	0.816616	8.71793e-10	79	O18224	CELE_Y57G11B.5	Uncharacterized protein	O18224_CAEEL	13	215.696	3.15696	C36D2	EVD2
C36D2 / EVD2	Q20974	Q20974	-0.810359	-0.814414	0.810359	0.814414	7.85763e-22	66	Q20974	CELE_F58B4.5	Uncharacterized protein	Q20974_CAEEL	11	-42.976	0.57024	C36D2	EVD2
C36D2 / EVD2	Q03575	Q03575	0.338055	0.812968	0.338055	0.812968	1.48274e-10	33	Q03575	ttr-5	Transthyretin-like protein 5	TTR5_CAEEL	5	26.4051	1.26405	C36D2	EVD2	cellular_component,extracellular space	molecular_function
C36D2 / EVD2	Q95PZ7	Q95PZ7	0.756783	0.812499	0.756783	0.812499	8.74186e-18	95	Q95PZ7	CELE_Y66D12A.9	Uncharacterized protein	Q95PZ7_CAEEL	11	68.9718	1.68972	C36D2	EVD2	proteasome complex,cytoplasm,proteasome activator complex	endopeptidase activator activity	positive regulation of endopeptidase activity,regulation of proteasomal protein catabolic process,regulation of G1/S transition of mitotic cell cycle
C36D2 / EVD2	Q966C6	Q966C6	-3.22989	-0.812375	3.22989	0.812375	0.00018336	122	Q966C6	rpl-7A	60S ribosomal protein L7a	RL7A_CAEEL	18	-89.3412	0.106588	C36D2	EVD2	cytosolic large ribosomal subunit	RNA binding,calmodulin binding	maturation of LSU-rRNA,translation
C36D2 / EVD2	O62277	O62277	-0.741369	-0.809908	0.741369	0.809908	2.47563e-28	92	O62277	dct-18	DAF-16/FOXO Controlled, germline Tumor affecting	O62277_CAEEL	10	-40.1829	0.598171	C36D2	EVD2
C36D2 / EVD2	Q9BKU5	Q9BKU5	-0.826525	-0.808929	0.826525	0.808929	1.73395e-06	71	Q9BKU5	CELE_Y37E3.8	Uncharacterized protein	Q9BKU5_CAEEL	6	-43.6114	0.563886	C36D2	EVD2	cytosolic large ribosomal subunit	RNA binding,structural constituent of ribosome	cytoplasmic translation
C36D2 / EVD2	P02513	P02513	-0.461972	-0.807688	0.461972	0.807688	4.01366e-05	46	P02513	hsp-16.48	Heat shock protein Hsp-16.48/Hsp-16.49	HSP17_CAEEL	7	-27.4007	0.725993	C36D2	EVD2		unfolded protein binding	determination of adult lifespan,response to heat,endoplasmic reticulum unfolded protein response
C36D2 / EVD2	G5ECX9	G5ECX9	-0.615283	-0.807266	0.615283	0.807266	1.87235e-24	74	G5ECX9	cdr-2	CaDmium Responsive	G5ECX9_CAEEL	9	-34.7198	0.652802	C36D2	EVD2	integral component of membrane		regulation of protein deneddylation,stress response to cadmium ion
C36D2 / EVD2	Q18947	Q18947	0.732195	0.806512	0.732195	0.806512	6.14348e-09	45	Q18947	CELE_D1054.11	Uncharacterized protein	Q18947_CAEEL	9	66.1165	1.66117	C36D2	EVD2
C36D2 / EVD2	O76725	O76725	-1.71283	-0.805706	1.71283	0.805706	0.107814	5	O76725	ctsa-2	Carboxypeptidase	O76725_CAEEL	2	-69.4939	0.305061	C36D2	EVD2	integral component of membrane,membrane raft	serine-type carboxypeptidase activity	proteolysis involved in cellular protein catabolic process
C36D2 / EVD2	A5Z2U9	A5Z2U9	1.30208	0.805186	1.30208	0.805186	0.0072657	8	A5Z2U9	CELE_F30A10.14	Uncharacterized protein	A5Z2U9_CAEEL	2	146.584	2.46584	C36D2	EVD2
C36D2 / EVD2	Q18091	Q18091	-0.885288	-0.802437	0.885288	0.802437	1.11557e-08	15	Q18091	C18E9.5	Uncharacterized protein	Q18091_CAEEL	3	-45.862	0.54138	C36D2	EVD2	integral component of membrane
C36D2 / EVD2	G5EC53	G5EC53	-1.20477	-0.799868	1.20477	0.799868	0.00586012	11	G5EC53	mboa-3	Lysophospholipid acyltransferase	G5EC53_CAEEL	2	-56.6163	0.433837	C36D2	EVD2	integral component of membrane	transferase activity, transferring acyl groups
C36D2 / EVD2	Q9XVW3	Q9XVW3	-0.722966	-0.799536	0.722966	0.799536	1.48172e-06	13	Q9XVW3	cnc-8	CaeNaCin (Caenorhabditis bacteriocin)	Q9XVW3_CAEEL	2	-39.4149	0.605851	C36D2	EVD2
C36D2 / EVD2	O01868	O01868	-0.852676	-0.799271	0.852676	0.799271	0.000659371	52	O01868	rpl-24.1	60S ribosomal protein L24	RL24_CAEEL	6	-44.6243	0.553757	C36D2	EVD2	cytosolic large ribosomal subunit	RNA binding,structural constituent of ribosome	ribosomal large subunit assembly,translation,assembly of large subunit precursor of preribosome
C36D2 / EVD2	O44871	O44871	-1.08052	-0.79925	1.08052	0.79925	1.70609e-10	54	O44871	clec-150	C-type LECtin	O44871_CAEEL	7	-52.7141	0.472859	C36D2	EVD2		carbohydrate binding
C36D2 / EVD2	Q9XXH8	Q9XXH8	0.093006	0.797705	0.093006	0.797705	0.0315368	3	Q9XXH8	cnt-1	CeNTaurin	Q9XXH8_CAEEL	3	6.65902	1.06659	C36D2	EVD2	cytoplasm,cytoplasmic side of plasma membrane,basolateral plasma membrane,early endosome membrane,recycling endosome membrane,cytoplasmic side of apical plasma membrane	GTPase activator activity,protein binding,phosphatidylinositol-4,5-bisphosphate binding,phosphatidylinositol-3,4,5-trisphosphate binding,Rab GTPase binding,metal ion binding,phosphatidylinositol-4-phosphate binding	negative regulation of protein kinase activity,endocytosis,apoptotic process,protein transport,positive regulation of GTPase activity,negative regulation of 1-phosphatidyl-1D-myo-inositol 4,5-bisphosphate biosynthetic process,Requires Ontology
C36D2 / EVD2	P17139	P17139	0.587685	0.796212	0.587685	0.796212	8.05494e-05	25	P17139	emb-9	Collagen alpha-1(IV) chain	CO4A1_CAEEL	4	50.2834	1.50283	C36D2	EVD2	collagen trimer,basement membrane	extracellular matrix structural constituent	nematode larval development,muscle organ development,embryo development ending in birth or egg hatching,extracellular matrix organization,positive regulation of axon regeneration,positive regulation of protein secretion
C36D2 / EVD2	Q94246;Q94247	Q94246;Q94247	-1.01145	-0.795979	1.01145	0.795979	2.16728e-11	39	Q94246;Q94247	gfi-1;CELE_F57F4.4	GEI-4 (Four) Interacting protein;Uncharacterized protein	Q94246_CAEEL;Q94247_CAEEL	7	-50.3953	0.496047	C36D2	EVD2	membrane raft;membrane raft	;	chromatin remodeling;
C36D2 / EVD2	H2KZ18;H2KZ19	H2KZ18;H2KZ19	0.78313	0.795842	0.78313	0.795842	2.66762e-50	227	H2KZ18;H2KZ19	ampd-1	Adenosine MonoPhosphate Deaminase homolog	H2KZ18_CAEEL;H2KZ19_CAEEL	32	72.0861	1.72086	C36D2	EVD2	;	;	;
C36D2 / EVD2	Q20303	Q20303	-0.845424	-0.795345	0.845424	0.795345	3.85759e-09	20	Q20303	elo-6	Elongation of very long chain fatty acids protein 6	ELO6_CAEEL	2	-44.3453	0.556547	C36D2	EVD2	integral component of endoplasmic reticulum membrane	fatty acid elongase activity,3-oxo-arachidoyl-CoA synthase activity,3-oxo-cerotoyl-CoA synthase activity,3-oxo-lignoceronyl-CoA synthase activity,Requires Ontology	fatty acid elongation, saturated fatty acid,sphingolipid biosynthetic process,fatty acid elongation, monounsaturated fatty acid,fatty acid elongation, polyunsaturated fatty acid,very long-chain fatty acid biosynthetic process
C36D2 / EVD2	Q9GN62	Q9GN62	-0.0501693	0.794813	0.0501693	0.794813	0.132319	5	Q9GN62	par-4	Serine/threonine-protein kinase par-4	PAR4_CAEEL	3	-3.4177	0.965823	C36D2	EVD2	nucleus,cytoplasm,cell cortex	protein serine/threonine kinase activity,protein binding,calmodulin binding,ATP binding,protein kinase activator activity,metal ion binding	response to oxidative stress,establishment or maintenance of cell polarity,determination of adult lifespan,asymmetric cell division,peptidyl-serine phosphorylation,peptidyl-threonine phosphorylation,establishment of cell polarity,cell differentiation,regulation of actomyosin contractile ring contraction,activation of protein kinase activity,intracellular signal transduction,positive regulation of…
C36D2 / EVD2	D5MCQ1;D5MCQ7;D5MCR3;D5MCR4;Q7JMB8	D5MCQ1;D5MCQ7;D5MCR3;D5MCR4;Q7JMB8	1.26021	0.7948	1.26021	0.7948	5.01994e-05	8	D5MCQ1;D5MCQ7;D5MCR3;D5MCR4;Q7JMB8	sup-26	SUPpressor	D5MCQ1_CAEEL;D5MCQ7_CAEEL;D5MCR3_CAEEL;D5MCR4_CAEEL;Q7JMB8_CAEEL	1	139.531	2.39531	C36D2	EVD2	;;cytoplasm;;	;;mRNA 3'-UTR binding,protein binding;;	;;negative regulation of translation;;
C36D2 / EVD2	Q20753	Q20753	-0.843797	-0.792467	0.843797	0.792467	7.54066e-08	20	Q20753	CELE_F54C9.3	Uncharacterized protein	Q20753_CAEEL	3	-44.2825	0.557175	C36D2	EVD2
C36D2 / EVD2	P06125	P06125	-0.902666	-0.791701	0.902666	0.791701	8.12738e-25	350	P06125	vit-5	Vitellogenin-5	VIT5_CAEEL	36	-46.5103	0.534897	C36D2	EVD2	extracellular region	lipid transporter activity,nutrient reservoir activity	lipid transport
C36D2 / EVD2	Q17663	Q17663	-0.672367	-0.790265	0.672367	0.790265	8.02141e-10	19	Q17663	amt-4	Ammonium transporter	Q17663_CAEEL	4	-37.2524	0.627476	C36D2	EVD2	integral component of plasma membrane	ammonium transmembrane transporter activity	organic cation transport,ammonium transmembrane transport
C36D2 / EVD2	Q9NAP0	Q9NAP0	0.562466	0.787796	0.562466	0.787796	0.00199518	19	Q9NAP0	clec-190	C-type LECtin	Q9NAP0_CAEEL	8	47.6791	1.47679	C36D2	EVD2		carbohydrate binding
C36D2 / EVD2	O45603;Q9N575;Q9U1X3	O45603;Q9N575;Q9U1X3	-0.322893	-0.787355	0.322893	0.787355	0.117977	5	O45603;Q9N575;Q9U1X3	CELE_H02I12.5;CELE_Y17G9B.9;CELE_Y62E10A.14	Uncharacterized protein	O45603_CAEEL;Q9N575_CAEEL;Q9U1X3_CAEEL	1	-20.0535	0.799465	C36D2	EVD2	;;	;;	;;
C36D2 / EVD2	Q94399	Q94399	0.696359	0.783915	0.696359	0.783915	0.0402597	5	Q94399	col-63	COLlagen	Q94399_CAEEL	1	62.041	1.62041	C36D2	EVD2	collagen trimer,integral component of membrane	structural constituent of cuticle
C36D2 / EVD2	Q9NAR3	Q9NAR3	-8.84573	-0.783722	8.84573	0.783722	0.059811	24	Q9NAR3	col-124	COLlagen	Q9NAR3_CAEEL	4	-99.7826	0.00217355	C36D2	EVD2	collagen trimer,integral component of membrane	structural constituent of cuticle
C36D2 / EVD2	H2KZJ7	H2KZJ7	-0.0630907	-0.781888	0.0630907	0.781888	5.22317e-05	20	H2KZJ7	praf-3	Prenylated Rab Acceptor 1 domain Family	H2KZJ7_CAEEL	2	-4.27887	0.957211	C36D2	EVD2	integral component of membrane	protein binding
C36D2 / EVD2	O45098	O45098	-1.64727	-0.781888	1.64727	0.781888	0.202398	4	O45098	ora-1	Onchocerca Related Antigen family	O45098_CAEEL	7	-68.0756	0.319244	C36D2	EVD2
C36D2 / EVD2	Q21706	Q21706	-0.760555	-0.781433	0.760555	0.781433	8.97955e-08	44	Q21706	ugt-47	Putative UDP-glucuronosyltransferase ugt-47	UGT47_CAEEL	6	-40.9731	0.590269	C36D2	EVD2	integral component of membrane,intracellular membrane-bounded organelle	glucuronosyltransferase activity	metabolic process
C36D2 / EVD2	Q65XX4	Q65XX4	0.748234	0.77958	0.748234	0.77958	4.95826e-13	85	Q65XX4	CELE_Y47G6A.15	Uncharacterized protein	Q65XX4_CAEEL	12	67.9735	1.67973	C36D2	EVD2
C36D2 / EVD2	Q94271	Q94271	-0.964189	-0.77719	0.964189	0.77719	6.21893e-14	53	Q94271	asp-14	ASpartyl Protease	Q94271_CAEEL	8	-48.7433	0.512567	C36D2	EVD2		aspartic-type endopeptidase activity	proteolysis,protein catabolic process,innate immune response
C36D2 / EVD2	O44662;O44663;O44664;O44665	O44662;O44663;O44664;O44665	-0.377591	-0.776863	0.377591	0.776863	0.0449999	2	O44662;O44663;O44664;O44665	nlp-31;nlp-30;nlp-29;nlp-28	Neuropeptide-like protein 31;Neuropeptide-like protein 30;Neuropeptide-like protein 29;Neuropeptide-like protein 28	NLP31_CAEEL;NLP30_CAEEL;NLP29_CAEEL;NLP28_CAEEL	1	-23.0278	0.769722	C36D2	EVD2	extracellular region;extracellular region;extracellular space;extracellular region	double-stranded DNA binding;;neuropeptide receptor binding;	neuropeptide signaling pathway,killing of cells of other organism,defense response to bacterium,defense response to Gram-negative bacterium,defense response to fungus;neuropeptide signaling pathway;neuropeptide signaling pathway,killing of cells of other organism,defense response to bacterium,defense response to fungus;neuropeptide signaling pathway
C36D2 / EVD2	Q11101	Q11101	0.631897	0.776577	0.631897	0.776577	0.00851243	4	Q11101	C02F12.5	BPTI/Kunitz inhibitor domain-containing protein C02F12.5	YL15_CAEEL	1	54.9601	1.5496	C36D2	EVD2	cellular_component	molecular_function,serine-type endopeptidase inhibitor activity	biological_process,negative regulation of endopeptidase activity
C36D2 / EVD2	Q09238	Q09238	-0.705068	-0.773211	0.705068	0.773211	8.14575e-08	14	Q09238	C18H9.6	Uncharacterized protein C18H9.6	YQ86_CAEEL	3	-38.6586	0.613414	C36D2	EVD2
C36D2 / EVD2	G5ECA0	G5ECA0	0.960206	0.77213	0.960206	0.77213	0.000206924	18	G5ECA0	mpst-6	MercaptoPyruvate SulfurTransferase homolog	G5ECA0_CAEEL	7	94.5588	1.94559	C36D2	EVD2		transferase activity
C36D2 / EVD2	A0A131MBU3;Q20219	A0A131MBU3;Q20219	-1.07316	-0.770777	1.07316	0.770777	3.95848e-48	201	A0A131MBU3;Q20219	drd-2	Dietary restriction down regulated	A0A131MBU3_CAEEL;Q20219_CAEEL	36	-52.4724	0.475276	C36D2	EVD2	extracellular region;	carbohydrate binding;	innate immune response;
C36D2 / EVD2	Q17657	Q17657	0.814919	0.770588	0.814919	0.770588	0.0675268	5	Q17657	C05D12.2	Uncharacterized protein	Q17657_CAEEL	5	75.92	1.7592	C36D2	EVD2
C36D2 / EVD2	Q09364	Q09364	-1.25559	-0.770536	1.25559	0.770536	0.000109655	15	Q09364	ZK1320.2	Uncharacterized protein ZK1320.2	YS22_CAEEL	3	-58.1178	0.418822	C36D2	EVD2			innate immune response
C36D2 / EVD2	H2L2C9	H2L2C9	0.0892501	0.768548	0.0892501	0.768548	0.000498282	26	H2L2C9	atn-1	AcTiniN	H2L2C9_CAEEL	4	6.38171	1.06382	C36D2	EVD2
C36D2 / EVD2	O45105;U4PFF3	O45105;U4PFF3	-1.77993	-0.767775	1.77993	0.767775	0.00137081	23	O45105;U4PFF3	col-101	COLlagen	O45105_CAEEL;U4PFF3_CAEEL	3	-70.8803	0.291197	C36D2	EVD2	collagen trimer,integral component of membrane;	structural constituent of cuticle;	;
C36D2 / EVD2	O02106	O02106	-0.164787	0.767406	0.164787	0.767406	0.177388	3	O02106	mlt-8	Uncharacterized protein	O02106_CAEEL	2	-10.794	0.89206	C36D2	EVD2		enzyme activator activity	ganglioside catabolic process,positive regulation of catalytic activity
C36D2 / EVD2	G5EES8	G5EES8	0.818317	0.766412	0.818317	0.766412	0.0209438	4	G5EES8	nspd-5	Nematode Specific Peptide family, group D	G5EES8_CAEEL	1	76.3348	1.76335	C36D2	EVD2
C36D2 / EVD2	Q9XWT3	Q9XWT3	0.906532	0.760278	0.906532	0.760278	3.95222e-06	56	Q9XWT3	CELE_Y62H9A.6	Uncharacterized protein	Q9XWT3_CAEEL	9	87.4534	1.87453	C36D2	EVD2
C36D2 / EVD2	Q95QL6	Q95QL6	-0.672512	-0.759732	0.672512	0.759732	1.4628e-05	12	Q95QL6	CELE_F10E9.11	Uncharacterized protein	Q95QL6_CAEEL	3	-37.2587	0.627413	C36D2	EVD2
C36D2 / EVD2	Q9XUD6	Q9XUD6	-0.714565	-0.756044	0.714565	0.756044	0.00104537	5	Q9XUD6	CELE_F55G11.8	Uncharacterized protein	Q9XUD6_CAEEL	3	-39.0611	0.609389	C36D2	EVD2			innate immune response
C36D2 / EVD2	Q9XUP7	Q9XUP7	-2.18473	-0.755458	2.18473	0.755458	0.183839	3	Q9XUP7	CELE_T16G1.4	Uncharacterized protein	Q9XUP7_CAEEL	3	-78.0046	0.219954	C36D2	EVD2
C36D2 / EVD2	O17890	O17890	-0.663553	-0.754606	0.663553	0.754606	4.23757e-06	9	O17890	CELE_F55B11.4	Uncharacterized protein	O17890_CAEEL	1	-36.8679	0.631321	C36D2	EVD2
C36D2 / EVD2	Q2HQL8	Q2HQL8	0.595963	0.75403	0.595963	0.75403	0.00568025	15	Q2HQL8	CELE_Y43F8B.1	Uncharacterized protein	Q2HQL8_CAEEL	2	51.1481	1.51148	C36D2	EVD2
C36D2 / EVD2	G5EEE9	G5EEE9	-0.834535	-0.753262	0.834535	0.753262	3.93691e-05	10	G5EEE9	gcy-23	Receptor-type guanylate cyclase gcy-23	GCY23_CAEEL	1	-43.9236	0.560764	C36D2	EVD2	plasma membrane,cilium,guanylate cyclase complex, soluble,integral component of membrane,neuron projection terminus	guanylate cyclase activity,protein kinase activity,ATP binding,GTP binding,metal ion binding,adenylate cyclase activity	cGMP biosynthetic process,protein phosphorylation,signal transduction,receptor guanylyl cyclase signaling pathway,detection of temperature stimulus,intracellular signal transduction,thermosensory behavior,thermotaxis
C36D2 / EVD2	Q23570	Q23570	0.307926	0.752216	0.307926	0.752216	6.30309e-05	17	Q23570	ZK669.3	GILT-like protein ZK669.3	YO30_CAEEL	3	23.7926	1.23793	C36D2	EVD2	extracellular region
C36D2 / EVD2	Q27532	Q27532	-0.814249	-0.751287	0.814249	0.751287	0.0139152	5	Q27532	his-74	Histone H3.3-like type 2	H33L2_CAEEL	1	-43.1296	0.568704	C36D2	EVD2	nucleosome,nucleus	nucleosomal DNA binding,protein heterodimerization activity	nucleosome assembly
C36D2 / EVD2	Q9UAW8	Q9UAW8	-0.553675	-0.751002	0.553675	0.751002	3.39613e-18	74	Q9UAW8	CELE_T12B3.3	Uncharacterized protein	Q9UAW8_CAEEL	13	-31.8717	0.681283	C36D2	EVD2	integral component of membrane	glycerophosphodiester phosphodiesterase activity	lipid metabolic process
C36D2 / EVD2	O17589;Q8T3F0	O17589;Q8T3F0	0.749218	0.750163	0.749218	0.750163	1.68611e-05	5	O17589;Q8T3F0	eat-16	Uncharacterized protein	O17589_CAEEL;Q8T3F0_CAEEL	1	68.0881	1.68088	C36D2	EVD2	cytoplasm,heterotrimeric G-protein complex,plasma membrane,membrane,neuron projection;	signal transducer activity,GTPase activator activity;	reproduction,nematode larval development,dopamine receptor signaling pathway,regulation of G-protein coupled receptor protein signaling pathway,phospholipase C-inhibiting G-protein coupled receptor signaling pathway,response to food,intracellular signal transduction,regulation of locomotion,negative regulation of locomotion,regulation of pharyngeal pumping,regulation of GTPase activity,positive r…
C36D2 / EVD2	C6KRK8;Q21890	C6KRK8;Q21890	-0.85061	-0.74661	0.85061	0.74661	1.00588e-10	41	C6KRK8;Q21890	CELE_R102.4;R102.4	Uncharacterized protein;Uncharacterized protein R102.4	C6KRK8_CAEEL;YF64_CAEEL	9	-44.545	0.55455	C36D2	EVD2	;cytosol	;L-allo-threonine aldolase activity	;glycine biosynthetic process,threonine catabolic process
C36D2 / EVD2	Q17832	Q17832	-0.837059	-0.746329	0.837059	0.746329	3.61089e-46	575	Q17832	vgln-1	ViGiLN homolog	Q17832_CAEEL	74	-44.0217	0.559783	C36D2	EVD2		RNA binding
C36D2 / EVD2	G5EGP8	G5EGP8	-1.29683	-0.74313	1.29683	0.74313	0.00317846	45	G5EGP8	cpz-1	CathePsin Z	G5EGP8_CAEEL	8	-59.2979	0.407021	C36D2	EVD2	extracellular space,lysosome,collagen and cuticulin-based cuticle extracellular matrix	cysteine-type endopeptidase activity	embryo development ending in birth or egg hatching,gonad morphogenesis,vulval development,post-embryonic body morphogenesis,ecdysis, collagen and cuticulin-based cuticle,proteolysis involved in cellular protein catabolic process
C36D2 / EVD2	P37165	P37165	-0.868387	-0.742414	0.868387	0.742414	4.92188e-05	19	P37165	ubl-1	Ubiquitin-like protein 1-40S ribosomal protein S27a	RS27A_CAEEL	2	-45.2241	0.547759	C36D2	EVD2	cellular_component,ribosome	molecular_function,structural constituent of ribosome,metal ion binding	translation,biological_process
C36D2 / EVD2	Q21944	Q21944	1.46139	0.741692	1.46139	0.741692	0.0148156	7	Q21944	R11F4.1	Probable glycerol kinase	GLPK_CAEEL	7	175.373	2.75373	C36D2	EVD2	mitochondrion	glycerol kinase activity,ATP binding	glycerol metabolic process,triglyceride metabolic process,phosphorylation,glycerol catabolic process,glycerol-3-phosphate biosynthetic process
C36D2 / EVD2	O44412	O44412	0.463893	0.741508	0.463893	0.741508	0.0584359	3	O44412	CELE_T07A9.10	Uncharacterized protein	O44412_CAEEL	3	37.9259	1.37926	C36D2	EVD2			vesicle docking involved in exocytosis
C36D2 / EVD2	O02341	O02341	0.971779	0.741301	0.971779	0.741301	0.0850812	2	O02341	CELE_ZK896.1	Uncharacterized protein	O02341_CAEEL	1	96.1257	1.96126	C36D2	EVD2
C36D2 / EVD2	O44448;Q9TZQ1	O44448;Q9TZQ1	-0.240363	-0.740041	0.240363	0.740041	0.146519	2	O44448;Q9TZQ1	C02B10.6;CELE_F36H12.10	Protein-tyrosine-phosphatase	O44448_CAEEL;Q9TZQ1_CAEEL	1	-15.3468	0.846532	C36D2	EVD2	;	protein tyrosine phosphatase activity;protein tyrosine phosphatase activity	peptidyl-tyrosine dephosphorylation;peptidyl-tyrosine dephosphorylation
C36D2 / EVD2	J7RNJ4;Q18826	J7RNJ4;Q18826	0.762443	0.739472	0.762443	0.739472	1.32853e-05	10	J7RNJ4;Q18826	C54D10.8	Uncharacterized protein	J7RNJ4_CAEEL;Q18826_CAEEL	1	69.6361	1.69636	C36D2	EVD2	;	;	;
C36D2 / EVD2	A0A061ACS9;G5EBE2;G5EBY2;G5EE94;K8ESB8;K8ESI6;K8F7X2	A0A061ACS9;G5EBE2;G5EBY2;G5EE94;K8ESB8;K8ESI6;K8F7X2	1.13948	0.738847	1.13948	0.738847	0.072075	2	A0A061ACS9;G5EBE2;G5EBY2;G5EE94;K8ESB8;K8ESI6;K8F7X2	tbc-9	TBC (Tre-2/Bub2/Cdc16) domain family	A0A061ACS9_CAEEL;G5EBE2_CAEEL;G5EBY2_CAEEL;G5EE94_CAEEL;K8ESB8_CAEEL;K8ESI6_CAEEL;K8F7X2_CAEEL	1	120.301	2.20301	C36D2	EVD2	;intracellular,endomembrane system;;;;;	;GTPase activator activity,Rab GTPase binding;;;;;	;intracellular protein transport,regulation of vesicle fusion,activation of GTPase activity;;;;;
C36D2 / EVD2	O61206	O61206	0.457216	0.738592	0.457216	0.738592	0.000210036	13	O61206	fbxc-52	F-box C protein	O61206_CAEEL	4	37.289	1.37289	C36D2	EVD2
C36D2 / EVD2	Q23593	Q23593	-0.55808	-0.737763	0.55808	0.737763	0.00979428	10	Q23593	inx-8	Innexin-8	INX8_CAEEL	2	-32.0795	0.679205	C36D2	EVD2	plasma membrane,gap junction,integral component of membrane	gap junction channel activity,gap junction hemi-channel activity	ion transport,transmembrane transport
C36D2 / EVD2	Q93698	Q93698	0.702356	0.735336	0.702356	0.735336	0.0222712	4	Q93698	gst-16	Glutathione S-Transferase	Q93698_CAEEL	1	62.716	1.62716	C36D2	EVD2		transferase activity
C36D2 / EVD2	C0Z3L6	C0Z3L6	0.708343	0.732004	0.708343	0.732004	0.000909978	18	C0Z3L6	CELE_Y54G11A.17	Uncharacterized protein	C0Z3L6_CAEEL	2	63.3927	1.63393	C36D2	EVD2	ribosome	structural constituent of ribosome	translation
C36D2 / EVD2	O62053	O62053	0.906092	0.730845	0.906092	0.730845	3.7716e-05	29	O62053	C08F11.11	UPF0375 protein C08F11.11	U375A_CAEEL	4	87.3962	1.87396	C36D2	EVD2	extracellular region
C36D2 / EVD2	O61521	O61521	0.66984	0.729848	0.66984	0.729848	0.0206975	6	O61521	CELE_F17E9.5	Uncharacterized protein	O61521_CAEEL	2	59.0897	1.5909	C36D2	EVD2	integral component of membrane	protein binding
C36D2 / EVD2	H2L2A1;H2L2A2	H2L2A1;H2L2A2	-0.149481	0.724405	0.149481	0.724405	0.0468258	24	H2L2A1;H2L2A2	CELE_F40F8.5	Uncharacterized protein	H2L2A1_CAEEL;H2L2A2_CAEEL	8	-9.84254	0.901575	C36D2	EVD2	;	;	;
C36D2 / EVD2	Q18020	Q18020	-0.697356	-0.72284	0.697356	0.72284	4.8965e-07	37	Q18020	asp-10	ASpartyl Protease	Q18020_CAEEL	6	-38.3299	0.616701	C36D2	EVD2		aspartic-type endopeptidase activity	proteolysis,protein catabolic process
C36D2 / EVD2	Q9NHZ6	Q9NHZ6	0.254083	0.722739	0.254083	0.722739	0.00158039	12	Q9NHZ6	ZK484.1	Ornithine decarboxylase antizyme	OAZ_CAEEL	3	19.2577	1.19258	C36D2	EVD2	nucleus,cytoplasm	ornithine decarboxylase inhibitor activity	polyamine metabolic process,negative regulation of catalytic activity,positive regulation of protein catabolic process
C36D2 / EVD2	Q17780	Q17780	-0.738858	-0.722322	0.738858	0.722322	3.41003e-10	15	Q17780	C07D10.5	Uncharacterized protein	Q17780_CAEEL	3	-40.0786	0.599214	C36D2	EVD2
C36D2 / EVD2	G5EG47	G5EG47	0.773298	0.722109	0.773298	0.722109	0.0179479	3	G5EG47	TFIIE-beta	Transcription initiation factor IIE subunit beta	G5EG47_CAEEL	1	70.9173	1.70917	C36D2	EVD2	transcription factor TFIIE complex	transcription factor activity, RNA polymerase II transcription factor binding,DNA binding,translation initiation factor activity	regulation of transcription from RNA polymerase II promoter,transcription initiation from RNA polymerase II promoter,translational initiation
C36D2 / EVD2	G5EG54	G5EG54	-0.835079	-0.720428	0.835079	0.720428	0.00985628	8	G5EG54	cpt-5	Carnitine Palmitoyl Transferase	G5EG54_CAEEL	2	-43.9448	0.560552	C36D2	EVD2		transferase activity, transferring acyl groups
C36D2 / EVD2	O45669;O45670	O45669;O45670	0.696995	0.719931	0.696995	0.719931	0.00154668	4	O45669;O45670	CELE_K10D6.2	Uncharacterized protein	O45669_CAEEL;O45670_CAEEL	1	62.1125	1.62112	C36D2	EVD2	integral component of membrane;	;	;
C36D2 / EVD2	A7DT41	A7DT41	-1.28353	-0.718727	1.28353	0.718727	0.07587	11	A7DT41	tag-296	Uncharacterized protein	A7DT41_CAEEL	2	-58.921	0.41079	C36D2	EVD2	cytoplasm	Requires Ontology	Requires Ontology
C36D2 / EVD2	P91991	P91991	-0.547858	-0.717946	0.547858	0.717946	0.00023002	8	P91991	CELE_F32H5.1	Uncharacterized protein	P91991_CAEEL	2	-31.5965	0.684035	C36D2	EVD2	extracellular space,lysosome	cysteine-type endopeptidase activity	proteolysis involved in cellular protein catabolic process
C36D2 / EVD2	G5EDM5	G5EDM5	-0.740936	-0.717284	0.740936	0.717284	8.88652e-05	14	G5EDM5	CELE_F36A2.3	Uncharacterized protein	G5EDM5_CAEEL	3	-40.1649	0.598351	C36D2	EVD2		oxidoreductase activity	oxidation-reduction process
C36D2 / EVD2	O76836	O76836	0.726461	0.717023	0.726461	0.717023	5.95286e-27	173	O76836	CELE_T19D12.4	Uncharacterized protein	O76836_CAEEL	29	65.4576	1.65458	C36D2	EVD2	integral component of membrane,membrane raft	pyrimidine nucleotide-sugar transmembrane transporter activity	carbohydrate transmembrane transport,innate immune response,defense response to Gram-negative bacterium,pyrimidine nucleotide-sugar transmembrane transport
C36D2 / EVD2	A0A0K3AVV4;A0A0K3AY44;O44557	A0A0K3AVV4;A0A0K3AY44;O44557	-0.718508	-0.71582	0.718508	0.71582	0.00132484	5	A0A0K3AVV4;A0A0K3AY44;O44557	CELE_T08B1.1	Uncharacterized protein	A0A0K3AVV4_CAEEL;A0A0K3AY44_CAEEL;O44557_CAEEL	1	-39.2274	0.607726	C36D2	EVD2	integral component of membrane;;	transmembrane transporter activity;;	transmembrane transport;;
C36D2 / EVD2	O45097	O45097	0.621509	0.715789	0.621509	0.715789	1.8848e-07	16	O45097	CELE_F57H12.6	Uncharacterized protein	O45097_CAEEL	4	53.8483	1.53848	C36D2	EVD2
C36D2 / EVD2	P34497	P34497	1.4905	0.715417	1.4905	0.715417	8.59034e-07	13	P34497	gln-2	Probable glutamine synthetase	GLNA_CAEEL	3	180.987	2.80987	C36D2	EVD2	cytoplasm	glutamate-ammonia ligase activity,ATP binding	glutamine biosynthetic process
C36D2 / EVD2	Q95XT5	Q95XT5	-0.98496	-0.715213	0.98496	0.715213	2.80362e-20	58	Q95XT5	trap-1	TRanslocon-Associated Protein	Q95XT5_CAEEL	6	-49.476	0.50524	C36D2	EVD2	endoplasmic reticulum,endoplasmic reticulum membrane,integral component of membrane		cotranslational protein targeting to membrane
C36D2 / EVD2	Q86FL8	Q86FL8	-0.718674	-0.7149	0.718674	0.7149	2.25176e-13	20	Q86FL8	spp-5	SaPosin-like Protein family	Q86FL8_CAEEL	2	-39.2344	0.607656	C36D2	EVD2		channel activity	defense response to Gram-negative bacterium,defense response to Gram-positive bacterium,transmembrane transport
C36D2 / EVD2	G5EC96	G5EC96	0.722141	0.713368	0.722141	0.713368	0.0447418	2	G5EC96	CELE_F02D8.4	Uncharacterized protein	G5EC96_CAEEL	1	64.9628	1.64963	C36D2	EVD2	extracellular space	metallocarboxypeptidase activity,zinc ion binding	proteolysis
C36D2 / EVD2	Q9NAK4	Q9NAK4	1.95092	0.711897	1.95092	0.711897	0.0269906	4	Q9NAK4	lips-15	LIPaSe related	Q9NAK4_CAEEL	2	286.621	3.86621	C36D2	EVD2		hydrolase activity
C36D2 / EVD2	O02215	O02215	-0.614896	-0.71101	0.614896	0.71101	2.29322e-13	86	O02215	cbl-1	Cystathionine Beta Lyase	O02215_CAEEL	13	-34.7023	0.652977	C36D2	EVD2	cytoplasm	cystathionine gamma-synthase activity,cystathionine gamma-lyase activity,pyridoxal phosphate binding	cysteine biosynthetic process via cystathionine,transsulfuration,'de novo' L-methionine biosynthetic process
C36D2 / EVD2	Q18093	Q18093	-0.0722622	-0.708255	0.0722622	0.708255	0.000325962	22	Q18093	C18E9.2	Uncharacterized protein	Q18093_CAEEL	4	-4.88546	0.951145	C36D2	EVD2	integral component of membrane	protein transporter activity	protein transport
C36D2 / EVD2	O46024	O46024	-4.21979	-0.707342	4.21979	0.707342	0.0206525	4	O46024	aqp-11	AQuaPorin or aquaglyceroporin related	O46024_CAEEL	1	-94.6332	0.0536681	C36D2	EVD2	integral component of membrane
C36D2 / EVD2	B1Q250;H2KYQ0	B1Q250;H2KYQ0	-0.792803	-0.707219	0.792803	0.707219	3.69066e-05	14	B1Q250;H2KYQ0	ugt-26	UDP-glucuronosyltransferase	B1Q250_CAEEL;H2KYQ0_CAEEL	3	-42.2778	0.577222	C36D2	EVD2	;integral component of membrane,intracellular membrane-bounded organelle	;glucuronosyltransferase activity	;metabolic process
C36D2 / EVD2	O45241	O45241	0.0177071	0.706552	0.0177071	0.706552	0.000149284	44	O45241	C04H5.1	Multifunctional methyltransferase subunit TRM112-like protein	TR112_CAEEL	8	1.23493	1.01235	C36D2	EVD2			peptidyl-glutamine methylation,tRNA methylation,rRNA (guanine-N7)-methylation
C36D2 / EVD2	Q23605	Q23605	-0.252478	0.706409	0.252478	0.706409	0.112362	9	Q23605	CELE_ZK813.2	Uncharacterized protein	Q23605_CAEEL	2	-16.0547	0.839453	C36D2	EVD2
C36D2 / EVD2	Q8WTM3	Q8WTM3	-0.667578	-0.705339	0.667578	0.705339	0.0140928	6	Q8WTM3	comt-5	Catechol-O-MethylTransferase family	Q8WTM3_CAEEL	2	-37.0437	0.629563	C36D2	EVD2		O-methyltransferase activity	methylation
C36D2 / EVD2	O01255;Q565B4	O01255;Q565B4	0.717803	0.704847	0.717803	0.704847	0.0146071	9	O01255;Q565B4	CELE_T20D3.3	Uncharacterized protein	O01255_CAEEL;Q565B4_CAEEL	2	64.4676	1.64468	C36D2	EVD2	;	;	;
C36D2 / EVD2	Q9XWM1	Q9XWM1	-0.832795	-0.704571	0.832795	0.704571	0.0336125	24	Q9XWM1	oig-2	One IG domain	Q9XWM1_CAEEL	3	-43.8559	0.561441	C36D2	EVD2	sarcoplasmic reticulum
C36D2 / EVD2	Q17439	Q17439	-0.807832	-0.703213	0.807832	0.703213	0.094621	10	Q17439	B0035.15	Uncharacterized protein B0035.15	YQVW_CAEEL	2	-42.876	0.57124	C36D2	EVD2	mitochondrion		mitochondrial respiratory chain complex I assembly
C36D2 / EVD2	Q1XFY9	Q1XFY9	-0.447794	-0.703058	0.447794	0.703058	1.78242e-09	58	Q1XFY9	rps-24	Ribosomal Protein, Small subunit	Q1XFY9_CAEEL	3	-26.6837	0.733163	C36D2	EVD2	cytosolic small ribosomal subunit	structural constituent of ribosome	maturation of SSU-rRNA from tricistronic rRNA transcript (SSU-rRNA, 5.8S rRNA, LSU-rRNA),translation
C36D2 / EVD2	O02628	O02628	-1.25872	-0.702967	1.25872	0.702967	0.0499313	3	O02628	cyp-35a2	CYtochrome P450 family	O02628_CAEEL	3	-58.2087	0.417913	C36D2	EVD2		iron ion binding,steroid hydroxylase activity,oxidoreductase activity, acting on paired donors, with incorporation or reduction of molecular oxygen,heme binding	response to xenobiotic stimulus,oxidation-reduction process
C36D2 / EVD2	O44154	O44154	-0.855548	-0.70146	0.855548	0.70146	8.78975e-05	10	O44154	C49A9.2	Uncharacterized protein	O44154_CAEEL	3	-44.7345	0.552655	C36D2	EVD2
C36D2 / EVD2	D4YWC3	D4YWC3	-1.77972	-0.701168	1.77972	0.701168	0.100885	9	D4YWC3	dct-16	DAF-16/FOXO Controlled, germline Tumor affecting	D4YWC3_CAEEL	1	-70.8759	0.291241	C36D2	EVD2
C36D2 / EVD2	H2KZZ9;Q8MPS7	H2KZZ9;Q8MPS7	0.703105	0.700383	0.703105	0.700383	3.07028e-05	5	H2KZZ9;Q8MPS7	CELE_ZK354.2	Uncharacterized protein	H2KZZ9_CAEEL;Q8MPS7_CAEEL	1	62.8005	1.62801	C36D2	EVD2	;nucleus,cytoplasm	;protein serine/threonine kinase activity,ATP binding	;regulation of cell shape,peptidyl-serine phosphorylation
C36D2 / EVD2	Q9XVZ2	Q9XVZ2	-0.702868	-0.700328	0.702868	0.700328	3.89148e-18	94	Q9XVZ2	CELE_Y7A5A.1	Uncharacterized protein	Q9XVZ2_CAEEL	14	-38.565	0.61435	C36D2	EVD2	integral component of membrane	delta24(24-1) sterol reductase activity,oxidoreductase activity, acting on CH-OH group of donors,flavin adenine dinucleotide binding	steroid metabolic process,oxidation-reduction process
C36D2 / EVD2	P48152	P48152	-0.566395	-0.699861	0.566395	0.699861	3.705e-24	197	P48152	rps-3	40S ribosomal protein S3	RS3_CAEEL	18	-32.4698	0.675302	C36D2	EVD2	nucleus,cytosolic small ribosomal subunit	damaged DNA binding,RNA binding,structural constituent of ribosome,oxidized purine nucleobase lesion DNA N-glycosylase activity	cytoplasmic translation,DNA repair
C36D2 / EVD2	Q9U301	Q9U301	-0.742866	-0.699697	0.742866	0.699697	0.00029697	9	Q9U301	CELE_Y106G6H.1	Uncharacterized protein	Q9U301_CAEEL	2	-40.2449	0.597551	C36D2	EVD2
C36D2 / EVD2	O44738	O44738	0.294553	0.699192	0.294553	0.699192	0.0179942	5	O44738	CELE_F57B10.5	Uncharacterized protein	O44738_CAEEL	1	22.6505	1.2265	C36D2	EVD2	integral component of membrane
C36D2 / EVD2	A7LPJ5	A7LPJ5	-0.471272	-0.698816	0.471272	0.698816	0.000255141	27	A7LPJ5	CELE_F10A3.17	Uncharacterized protein	A7LPJ5_CAEEL	4	-27.8671	0.721329	C36D2	EVD2
C36D2 / EVD2	Q9N4X8	Q9N4X8	-1.04335	-0.695206	1.04335	0.695206	3.55318e-13	78	Q9N4X8	gst-10	Glutathione S-transferase P 10	GSTPA_CAEEL	11	-51.4801	0.485199	C36D2	EVD2	cellular_component	glutathione transferase activity	glutathione metabolic process,determination of adult lifespan,response to UV-C,heat acclimation,response to hydrogen peroxide,oxidation-reduction process
C36D2 / EVD2	O01917	O01917	-2.08742	-0.694182	2.08742	0.694182	0.0281578	9	O01917	CELE_F23H11.5	Uncharacterized protein	O01917_CAEEL	1	-76.4698	0.235302	C36D2	EVD2	integral component of membrane
C36D2 / EVD2	Q23660	Q23660	-0.568396	-0.694016	0.568396	0.694016	7.534e-08	15	Q23660	CELE_ZK899.2	Uncharacterized protein	Q23660_CAEEL	2	-32.5634	0.674366	C36D2	EVD2	integral component of membrane
C36D2 / EVD2	Q23187	Q23187	0.693652	0.693719	0.693652	0.693719	0.00169082	5	Q23187	ret-1	Reticulon-like protein	Q23187_CAEEL	1	61.7372	1.61737	C36D2	EVD2
C36D2 / EVD2	Q20720	Q20720	-1.95878	-0.693621	1.95878	0.693621	4.65596e-16	120	Q20720	CELE_F53F4.11	Uncharacterized protein	Q20720_CAEEL	18	-74.2754	0.257246	C36D2	EVD2	90S preribosome,cytosolic large ribosomal subunit	RNA binding	maturation of LSU-rRNA,translation
C36D2 / EVD2	Q9NEN6	Q9NEN6	-0.443204	-0.69108	0.443204	0.69108	6.13904e-07	130	Q9NEN6	rps-6	40S ribosomal protein S6	RS6_CAEEL	12	-26.4501	0.735499	C36D2	EVD2	cytosolic small ribosomal subunit	structural constituent of ribosome	rRNA processing,translation,determination of adult lifespan,ribosomal small subunit biogenesis
C36D2 / EVD2	Q22915	Q22915	0.695608	0.690083	0.695608	0.690083	0.000197515	5	Q22915	memo-1	Protein memo-1 homolog	MEMO1_CAEEL	1	61.9567	1.61957	C36D2	EVD2	nucleus,cytoplasm		regulation of microtubule-based process
C36D2 / EVD2	G5EDL7;G5EFB9	G5EDL7;G5EFB9	0.641902	0.689678	0.641902	0.689678	0.000893318	3	G5EDL7;G5EFB9	rilp-1	RILP (Rab7-Interacting Lysosomal Protein) homolog	G5EDL7_CAEEL;G5EFB9_CAEEL	2	56.0384	1.56038	C36D2	EVD2	;cytoplasm,integral component of membrane,ciliary basal body	;small GTPase binding,protein dimerization activity,dynein light intermediate chain binding	;cilium morphogenesis
C36D2 / EVD2	Q9U3Q6	Q9U3Q6	-0.703271	-0.689594	0.703271	0.689594	7.77855e-12	113	Q9U3Q6	ugt-22	UDP-glucuronosyltransferase	Q9U3Q6_CAEEL	14	-38.5822	0.614178	C36D2	EVD2	integral component of membrane,intracellular membrane-bounded organelle	glucuronosyltransferase activity	metabolic process
C36D2 / EVD2	Q7YXH5	Q7YXH5	-0.737479	-0.689348	0.737479	0.689348	0.00758598	4	Q7YXH5	aat-4	Amino Acid Transporter	Q7YXH5_CAEEL	1	-40.0213	0.599787	C36D2	EVD2	integral component of plasma membrane	L-amino acid transmembrane transporter activity,antiporter activity	L-alpha-amino acid transmembrane transport
C36D2 / EVD2	Q17403	Q17403	-0.747937	-0.686	0.747937	0.686	2.74485e-09	37	Q17403	ugt-1	UDP-GlucuronosylTransferase	Q17403_CAEEL	8	-40.4546	0.595454	C36D2	EVD2	integral component of membrane,intracellular membrane-bounded organelle	glucuronosyltransferase activity	metabolic process
C36D2 / EVD2	G5EDJ7	G5EDJ7	-0.797093	-0.684598	0.797093	0.684598	0.000127815	12	G5EDJ7	CELE_ZC376.3	Uncharacterized protein	G5EDJ7_CAEEL	7	-42.4493	0.575507	C36D2	EVD2	integral component of plasma membrane,cell surface,synapse	receptor activity,neurexin family protein binding,carboxylic ester hydrolase activity	neuron cell-cell adhesion,synaptic vesicle endocytosis,modulation of synaptic transmission,postsynaptic membrane assembly,presynaptic membrane assembly
C36D2 / EVD2	Q9TYY5	Q9TYY5	-0.778093	-0.683346	0.778093	0.683346	1.09186e-11	36	Q9TYY5	ugt-19	UDP-GlucuronosylTransferase	Q9TYY5_CAEEL	6	-41.6863	0.583137	C36D2	EVD2	integral component of membrane,intracellular membrane-bounded organelle	glucuronosyltransferase activity	metabolic process
C36D2 / EVD2	A0A0K3AQN5;A0A0K3AU66;A0A0K3AWK1;G5EDF9	A0A0K3AQN5;A0A0K3AU66;A0A0K3AWK1;G5EDF9	-0.8378	-0.678249	0.8378	0.678249	2.05245e-27	129	A0A0K3AQN5;A0A0K3AU66;A0A0K3AWK1;G5EDF9	pgp-2	P-GlycoProtein related;P-GlycoProtein related;P-GlycoProtein related;ABC transporter PGP-2	A0A0K3AQN5_CAEEL;A0A0K3AU66_CAEEL;A0A0K3AWK1_CAEEL;G5EDF9_CAEEL	23	-44.0504	0.559496	C36D2	EVD2	integral component of membrane;;;	ATP binding,ATPase activity, coupled to transmembrane movement of substances;;;	transmembrane transport;;;
C36D2 / EVD2	H2KYC9;Q8MQF7;V6CLC8	H2KYC9;Q8MQF7;V6CLC8	-0.893362	-0.678219	0.893362	0.678219	0.0341456	5	H2KYC9;Q8MQF7;V6CLC8	C01B10.6	Uncharacterized protein	H2KYC9_CAEEL;Q8MQF7_CAEEL;V6CLC8_CAEEL	1	-46.1642	0.538358	C36D2	EVD2	;;	;;	;;
C36D2 / EVD2	H2KYP5	H2KYP5	-1.03944	-0.677999	1.03944	0.677999	0.00604992	19	H2KYP5	C10G8.8	Uncharacterized protein	H2KYP5_CAEEL	5	-51.3482	0.486518	C36D2	EVD2
C36D2 / EVD2	G5ECD6	G5ECD6	-1.45281	-0.677116	1.45281	0.677116	0.0336113	5	G5ECD6	chs-1	CHitin Synthase	G5ECD6_CAEEL	2	-63.469	0.36531	C36D2	EVD2	plasma membrane,cell cortex,integral component of membrane,cell septum	chitin synthase activity	chitin biosynthetic process,cell wall chitin biosynthetic process,eggshell formation,positive regulation of protein localization to cell cortex
C36D2 / EVD2	G5EEL9	G5EEL9	-0.300188	0.676801	0.300188	0.676801	9.14912e-05	10	G5EEL9	hmg-11	HMG	G5EEL9_CAEEL	4	-18.7853	0.812147	C36D2	EVD2		DNA binding
C36D2 / EVD2	O17387	O17387	0.736002	0.676133	0.736002	0.676133	7.33566e-06	10	O17387	spp-13	SaPosin-like Protein family	O17387_CAEEL	1	66.5554	1.66555	C36D2	EVD2	cytoplasm	G-protein coupled receptor binding,enzyme activator activity	positive regulation of catalytic activity
C36D2 / EVD2	I2HA82;Q22267	I2HA82;Q22267	-0.541602	-0.675918	0.541602	0.675918	2.60218e-11	19	I2HA82;Q22267	acl-2	ACyLtransferase-like;Putative 1-acyl-sn-glycerol-3-phosphate acyltransferase acl-2	I2HA82_CAEEL;PLC2_CAEEL	3	-31.2992	0.687008	C36D2	EVD2	;integral component of membrane	;1-acylglycerol-3-phosphate O-acyltransferase activity,acylglycerol O-acyltransferase activity	;CDP-diacylglycerol biosynthetic process
C36D2 / EVD2	Q18639	Q18639	-0.739294	-0.674308	0.739294	0.674308	2.98987e-07	15	Q18639	dhs-18	DeHydrogenases, Short chain	Q18639_CAEEL	2	-40.0967	0.599033	C36D2	EVD2
C36D2 / EVD2	Q9XVF7	Q9XVF7	-0.724901	-0.673884	0.724901	0.673884	8.09825e-05	174	Q9XVF7	rpl-8	60S ribosomal protein L8	RL8_CAEEL	15	-39.4961	0.605039	C36D2	EVD2	cytosolic large ribosomal subunit	RNA binding,structural constituent of ribosome,rRNA binding	cytoplasmic translation
C36D2 / EVD2	G5EBG1	G5EBG1	0.736278	0.673658	0.736278	0.673658	0.0134233	5	G5EBG1	CELE_Y57G11A.2	Uncharacterized protein	G5EBG1_CAEEL	1	66.5872	1.66587	C36D2	EVD2
C36D2 / EVD2	Q9XWK2	Q9XWK2	0.473436	0.673503	0.473436	0.673503	3.88934e-05	55	Q9XWK2	CELE_Y54E5A.5	Uncharacterized protein	Q9XWK2_CAEEL	7	38.8412	1.38841	C36D2	EVD2	sarcoplasmic reticulum
C36D2 / EVD2	O61201	O61201	0.879115	0.673415	0.879115	0.673415	0.000620437	5	O61201	CELE_F39C12.1	Uncharacterized protein	O61201_CAEEL	2	83.9247	1.83925	C36D2	EVD2
C36D2 / EVD2	Q21910	Q21910	0.182233	0.673243	0.182233	0.673243	0.043404	2	Q21910	CELE_R10E9.2	Uncharacterized protein	Q21910_CAEEL	1	13.4639	1.13464	C36D2	EVD2
C36D2 / EVD2	Q22866	Q22866	0.028457	0.672882	0.028457	0.672882	5.03157e-14	325	Q22866	lev-11	Tropomyosin isoforms a/b/d/f	TPM1_CAEEL	31	1.99207	1.01992	C36D2	EVD2	cytoplasm,striated muscle thin filament	actin filament binding	actin filament organization,regulation of actin filament polymerization,negative regulation of actin filament depolymerization,spicule insertion,locomotion,regulation of protein binding
C36D2 / EVD2	G5EC75	G5EC75	-0.667325	-0.672675	0.667325	0.672675	0.00089003	5	G5EC75	clh-6	Chloride channel protein	G5EC75_CAEEL	1	-37.0327	0.629673	C36D2	EVD2	lysosomal membrane,integral component of membrane	voltage-gated chloride channel activity	chloride transmembrane transport,lysosomal protein catabolic process
C36D2 / EVD2	Q23240	Q23240	-0.843764	0.672561	0.843764	0.672561	0.00712735	5	Q23240	cyc-2.2	Probable cytochrome c 2.2	CYC22_CAEEL	2	-44.2812	0.557188	C36D2	EVD2	mitochondrial intermembrane space,respiratory chain	electron carrier activity,heme binding,metal ion binding	mitochondrial electron transport, ubiquinol to cytochrome c,mitochondrial electron transport, cytochrome c to oxygen,positive regulation of cysteine-type endopeptidase activity involved in apoptotic process
C36D2 / EVD2	Q7YXH1	Q7YXH1	-0.563995	-0.671407	0.563995	0.671407	3.10966e-07	78	Q7YXH1	CELE_H06H21.8	Uncharacterized protein	Q7YXH1_CAEEL	10	-32.3573	0.676427	C36D2	EVD2
C36D2 / EVD2	Q9U2C4	Q9U2C4	-0.638247	-0.670811	0.638247	0.670811	0.00288096	5	Q9U2C4	gly-9	Probable N-acetylgalactosaminyltransferase 9	GALT9_CAEEL	1	-35.7507	0.642493	C36D2	EVD2	Golgi membrane,integral component of membrane	transferase activity, transferring glycosyl groups,carbohydrate binding,metal ion binding	protein glycosylation
C36D2 / EVD2	O61209;Q9N3I0	O61209;Q9N3I0	0.640409	0.669767	0.640409	0.669767	0.00329806	10	O61209;Q9N3I0	CELE_H17B01.2;CELE_Y51H7C.1	Uncharacterized protein	O61209_CAEEL;Q9N3I0_CAEEL	1	55.8771	1.55877	C36D2	EVD2	;	;	;
C36D2 / EVD2	H2KYP2;H2KYP4	H2KYP2;H2KYP4	0.447006	0.668836	0.447006	0.668836	2.46767e-06	36	H2KYP2;H2KYP4	ncx-2	Na/Ca eXchangers	H2KYP2_CAEEL;H2KYP4_CAEEL	8	36.3208	1.36321	C36D2	EVD2	integral component of membrane;	calcium:sodium antiporter activity;	calcium ion transport,cell communication,sodium ion transmembrane transport;
C36D2 / EVD2	G5EGP4	G5EGP4	-0.462442	-0.667956	0.462442	0.667956	2.79878e-13	154	G5EGP4	vha-6	V-type proton ATPase subunit a	G5EGP4_CAEEL	20	-27.4243	0.725757	C36D2	EVD2	vacuolar proton-transporting V-type ATPase, V0 domain,integral component of membrane,apical plasma membrane,vacuolar proton-transporting V-type ATPase complex,apical part of cell	proton-transporting ATPase activity, rotational mechanism,ATPase binding	nematode larval development,vacuolar acidification,ATP synthesis coupled proton transport,ATP hydrolysis coupled proton transport,vacuolar proton-transporting V-type ATPase complex assembly
C36D2 / EVD2	O62325	O62325	-0.743487	-0.666523	0.743487	0.666523	1.20723e-09	26	O62325	rbm-28	RNA Binding Motif protein homolog	O62325_CAEEL	6	-40.2706	0.597294	C36D2	EVD2		RNA binding
C36D2 / EVD2	P34559	P34559	-0.576293	-0.66587	0.576293	0.66587	6.52075e-12	99	P34559	ech-6	Probable enoyl-CoA hydratase, mitochondrial	ECHM_CAEEL	13	-32.9315	0.670685	C36D2	EVD2	mitochondrion,mitochondrial matrix	enoyl-CoA hydratase activity	fatty acid beta-oxidation
C36D2 / EVD2	Q9XUC0	Q9XUC0	-0.68241	-0.665342	0.68241	0.665342	0.0252851	5	Q9XUC0	CELE_T28F3.8	Uncharacterized protein	Q9XUC0_CAEEL	3	-37.6876	0.623124	C36D2	EVD2
C36D2 / EVD2	B7WN95	B7WN95	-1.71185	-0.664698	1.71185	0.664698	2.63644e-07	96	B7WN95	rpl-32	Ribosomal Protein, Large subunit	B7WN95_CAEEL	8	-69.4732	0.305268	C36D2	EVD2
C36D2 / EVD2	P34383	P34383	0.07462	0.663175	0.07462	0.663175	1.63585e-06	153	P34383	far-2	Fatty-acid and retinol-binding protein 2	FAR2_CAEEL	16	5.30836	1.05308	C36D2	EVD2	extracellular region	fatty acid binding,retinol binding
C36D2 / EVD2	A8WFM7;H2KZN6	A8WFM7;H2KZN6	0.650228	0.663144	0.650228	0.663144	0.018451	5	A8WFM7;H2KZN6	CELE_F16F9.3	Uncharacterized protein	A8WFM7_CAEEL;H2KZN6_CAEEL	1	56.9416	1.56942	C36D2	EVD2	;	calcium ion binding;	;
C36D2 / EVD2	Q18553	Q18553	0.0469091	0.662102	0.0469091	0.662102	0.00725935	22	Q18553	C39H7.1	Uncharacterized protein	Q18553_CAEEL	6	3.30493	1.03305	C36D2	EVD2	nucleus,cytoplasm	protein serine/threonine kinase activity,ATP binding	regulation of cell shape,peptidyl-serine phosphorylation
C36D2 / EVD2	F5GU60;H2KZS0	F5GU60;H2KZS0	-0.505896	-0.661461	0.505896	0.661461	8.29402e-05	63	F5GU60;H2KZS0	CELE_T21F4.1	Uncharacterized protein	F5GU60_CAEEL;H2KZS0_CAEEL	9	-29.5777	0.704223	C36D2	EVD2	;	;	;
C36D2 / EVD2	A9D649;H2KYJ0	A9D649;H2KYJ0	0.437328	0.660859	0.437328	0.660859	0.0879626	4	A9D649;H2KYJ0	sut-1	SUppressor of Tau pathology	A9D649_CAEEL;H2KYJ0_CAEEL	1	35.4094	1.35409	C36D2	EVD2	nucleus,cytoplasm;	protein binding;	;
C36D2 / EVD2	Q21293	Q21293	0.639867	0.660418	0.639867	0.660418	0.000183047	14	Q21293	nspd-2	Nematode Specific Peptide family, group D	Q21293_CAEEL	2	55.8186	1.55819	C36D2	EVD2
C36D2 / EVD2	Q18405	Q18405	0.0234044	0.660208	0.0234044	0.660208	0.0418898	13	Q18405	C33H5.8	Uncharacterized protein	Q18405_CAEEL	2	1.6355	1.01636	C36D2	EVD2
C36D2 / EVD2	G5EGN2	G5EGN2	-0.424721	-0.659968	0.424721	0.659968	6.18153e-06	43	G5EGN2	fat-6	Delta(9)-fatty-acid desaturase fat-6	FAT6_CAEEL	5	-25.5017	0.744983	C36D2	EVD2	integral component of endoplasmic reticulum membrane	stearoyl-CoA 9-desaturase activity	multicellular organism development,long-chain fatty acid biosynthetic process,innate immune response,oxidation-reduction process
C36D2 / EVD2	Q2PJ97	Q2PJ97	-0.75579	0.658762	0.75579	0.658762	0.0466076	15	Q2PJ97	CELE_F52E1.14	Uncharacterized protein	Q2PJ97_CAEEL	2	-40.7778	0.592222	C36D2	EVD2
C36D2 / EVD2	G5EE41	G5EE41	-0.957786	-0.658618	0.957786	0.658618	4.59821e-07	48	G5EE41	cuc-1	CU (Copper) Chaperonin	G5EE41_CAEEL	6	-48.5154	0.514846	C36D2	EVD2	cytosol	metallochaperone activity,copper chaperone activity	copper ion transport,cellular copper ion homeostasis,response to oxidative stress,copper ion import,intracellular copper ion transport,metal ion transport
C36D2 / EVD2	Q94051	Q94051	0.632406	0.657957	0.632406	0.657957	0.000309012	31	Q94051	cav-1	Caveolin-1	CAV1_CAEEL	4	55.0148	1.55015	C36D2	EVD2	Golgi membrane,integral component of plasma membrane,caveola,cell cortex,cytoplasmic side of plasma membrane,transport vesicle,membrane raft,perinuclear region of cytoplasm,cortical granule	protein complex scaffold	Ras protein signal transduction,regulation of oviposition,meiotic cell cycle,caveola assembly
C36D2 / EVD2	P91859;Q7YXB8	P91859;Q7YXB8	-0.750071	-0.657579	0.750071	0.657579	0.000163444	7	P91859;Q7YXB8	maph-1.1	Microtubule-Associated Protein Homolog	P91859_CAEEL;Q7YXB8_CAEEL	1	-40.5426	0.594574	C36D2	EVD2	cytoplasm,microtubule,microtubule cytoskeleton,axon,dendrite,perikaryon;	microtubule binding;	microtubule cytoskeleton organization;
C36D2 / EVD2	V6CLT2	V6CLT2	0.579318	0.656347	0.579318	0.656347	0.0124706	5	V6CLT2	CELE_F38A5.22	Uncharacterized protein	V6CLT2_CAEEL	1	49.4143	1.49414	C36D2	EVD2	extracellular space
C36D2 / EVD2	Q20312	Q20312	-0.956116	-0.655873	0.956116	0.655873	0.00490237	13	Q20312	CELE_F42A10.7	Uncharacterized protein	Q20312_CAEEL	2	-48.4557	0.515443	C36D2	EVD2
C36D2 / EVD2	Q19564	Q19564	0.430356	0.655237	0.430356	0.655237	1.1428e-08	34	Q19564	ddo-2	D-aspartate oxidase 2	OXDD2_CAEEL	5	34.7566	1.34757	C36D2	EVD2	cytoplasm	D-aspartate oxidase activity,D-glutamate oxidase activity,FAD binding	D-amino acid metabolic process,oxidation-reduction process
C36D2 / EVD2	Q21801	Q21801	0.637389	0.654846	0.637389	0.654846	1.62498e-05	10	Q21801	gana-1	GAlactosidase/N-Acetylgalactosaminidase	Q21801_CAEEL	3	55.5511	1.55551	C36D2	EVD2	cytoplasm	alpha-galactosidase activity	oligosaccharide metabolic process,glycoside catabolic process,glycosylceramide catabolic process
C36D2 / EVD2	K8ERU5;U4PBW7	K8ERU5;U4PBW7	0.481922	0.654288	0.481922	0.654288	0.10789	4	K8ERU5;U4PBW7	CELE_F42A6.6	Uncharacterized protein	K8ERU5_CAEEL;U4PBW7_CAEEL	2	39.6603	1.3966	C36D2	EVD2	;	;	;
C36D2 / EVD2	Q20390	Q20390	0.223636	0.653204	0.223636	0.653204	0.00500552	7	Q20390	ppt-1	Palmitoyl-protein thioesterase 1	PPT1_CAEEL	4	16.7672	1.16767	C36D2	EVD2	lysosome	palmitoyl-(protein) hydrolase activity	protein depalmitoylation,receptor-mediated endocytosis,mitochondrion organization,post-embryonic development,oviposition,cellular protein catabolic process
C36D2 / EVD2	A5HU91	A5HU91	-0.141139	0.651577	0.141139	0.651577	0.00734325	16	A5HU91	CELE_ZK813.7	Uncharacterized protein	A5HU91_CAEEL	6	-9.31972	0.906803	C36D2	EVD2
C36D2 / EVD2	P50306	P50306	-0.0977808	0.650631	0.0977808	0.650631	0.0028172	8	P50306	sams-4	Probable S-adenosylmethionine synthase 4	METK4_CAEEL	2	-6.55307	0.934469	C36D2	EVD2	cytosol	methionine adenosyltransferase activity,protein binding,ATP binding,metal ion binding	S-adenosylmethionine biosynthetic process,one-carbon metabolic process
C36D2 / EVD2	Q09533	Q09533	-0.49954	-0.648802	0.49954	0.648802	1.33699e-05	132	Q09533	rpl-10	60S ribosomal protein L10	RL10_CAEEL	15	-29.2668	0.707332	C36D2	EVD2	cytosolic large ribosomal subunit	RNA binding,structural constituent of ribosome	ribosomal large subunit assembly,translation
C36D2 / EVD2	Q965Y1	Q965Y1	0.326163	0.646812	0.326163	0.646812	1.73604e-06	36	Q965Y1	map-1	Methionine aminopeptidase 1	Q965Y1_CAEEL	8	25.3675	1.25368	C36D2	EVD2		metal ion binding,metalloaminopeptidase activity	proteolysis,protein initiator methionine removal
C36D2 / EVD2	G5EF90	G5EF90	0.550206	0.644465	0.550206	0.644465	2.15147e-07	16	G5EF90	CELE_K01D12.15	Uncharacterized protein	G5EF90_CAEEL	3	46.4295	1.46429	C36D2	EVD2
C36D2 / EVD2	Q95XS2	Q95XS2	-0.526761	-0.644218	0.526761	0.644218	0.00121898	15	Q95XS2	CELE_Y38F2AR.9	Uncharacterized protein	Q95XS2_CAEEL	5	-30.5889	0.694111	C36D2	EVD2	Sec61 translocon complex,integral component of membrane,endoplasmic reticulum Sec complex	ARF guanyl-nucleotide exchange factor activity,P-P-bond-hydrolysis-driven protein transmembrane transporter activity	SRP-dependent cotranslational protein targeting to membrane, translocation,posttranslational protein targeting to membrane, translocation,regulation of molecular function
C36D2 / EVD2	O16298	O16298	-0.492706	0.644058	0.492706	0.644058	0.0308007	28	O16298	hpo-18	Uncharacterized protein	O16298_CAEEL	3	-28.9309	0.710691	C36D2	EVD2	mitochondrial proton-transporting ATP synthase complex, catalytic core F(1),mitochondrial inner membrane	proton-transporting ATP synthase activity, rotational mechanism,ATPase activity	ATP synthesis coupled proton transport,Requires Ontology
C36D2 / EVD2	O45640	O45640	0.913047	-0.642343	0.913047	0.642343	0.143129	2	O45640	CELE_K03D3.2	Uncharacterized protein	O45640_CAEEL	3	88.3018	1.88302	C36D2	EVD2
C36D2 / EVD2	O44906	O44906	0.523385	0.642338	0.523385	0.642338	1.487e-35	345	O44906	pck-1	Phosphoenolypyruvate CarboxyKinase	O44906_CAEEL	40	43.7324	1.43732	C36D2	EVD2	cytosol,striated muscle dense body	phosphoenolpyruvate carboxykinase (GTP) activity,GTP binding,kinase activity	gluconeogenesis,phosphorylation
C36D2 / EVD2	P48162	P48162	-0.848756	-0.640062	0.848756	0.640062	4.83466e-05	59	P48162	rpl-25.1	60S ribosomal protein L23a 1	R23A1_CAEEL	5	-44.4737	0.555263	C36D2	EVD2	cytosolic large ribosomal subunit	RNA binding,structural constituent of ribosome,rRNA binding	ribosomal large subunit assembly,translation
C36D2 / EVD2	P34696	P34696	0.104261	-0.639548	0.104261	0.639548	0.000124313	41	P34696	hsp-16.1	Heat shock protein Hsp-16.1/Hsp-16.11	HSP11_CAEEL	6	7.49435	1.07494	C36D2	EVD2	Golgi medial cisterna	unfolded protein binding	response to heat,endoplasmic reticulum unfolded protein response
C36D2 / EVD2	Q27477	Q27477	-0.406264	-0.639174	0.406264	0.639174	0.0354604	5	Q27477	cyp-25a1	CYtochrome P450 family	Q27477_CAEEL	2	-24.5425	0.754575	C36D2	EVD2	integral component of membrane	monooxygenase activity,iron ion binding,oxidoreductase activity,oxidoreductase activity, acting on paired donors, with incorporation or reduction of molecular oxygen,heme binding	oxidation-reduction process
C36D2 / EVD2	G5EFJ3	G5EFJ3	0.532905	0.638891	0.532905	0.638891	1.12593e-09	42	G5EFJ3	C08E8.4	Uncharacterized protein	G5EFJ3_CAEEL	11	44.684	1.44684	C36D2	EVD2		deaminase activity	RNA modification,innate immune response
C36D2 / EVD2	Q20375	Q20375	-0.537764	-0.63869	0.537764	0.63869	1.03842e-10	50	Q20375	sptl-2	Serine palmitoyltransferase 2	SPTC2_CAEEL	9	-31.1162	0.688838	C36D2	EVD2		serine C-palmitoyltransferase activity,pyridoxal phosphate binding	sphingolipid metabolic process,biosynthetic process
C36D2 / EVD2	O17040	O17040	-1.19105	-0.638236	1.19105	0.638236	0.0105275	12	O17040	hpo-8	Very-long-chain (3R)-3-hydroxyacyl-CoA dehydratase hpo-8	HACD_CAEEL	3	-56.2017	0.437983	C36D2	EVD2	integral component of endoplasmic reticulum membrane	3-hydroxyacyl-CoA dehydratase activity,Requires Ontology,3-hydroxy-behenoyl-CoA dehydratase activity,3-hydroxy-lignoceroyl-CoA dehydratase activity	sphingolipid biosynthetic process,fatty acid elongation,very long-chain fatty acid biosynthetic process
C36D2 / EVD2	Q20311	Q20311	-0.784704	-0.637999	0.784704	0.637999	7.78585e-07	38	Q20311	CELE_F42A10.6	Uncharacterized protein	Q20311_CAEEL	5	-41.9529	0.580471	C36D2	EVD2
C36D2 / EVD2	P10771	P10771	0.14901	0.637862	0.14901	0.637862	4.16509e-05	36	P10771	his-24	Histone H1.1	H11_CAEEL	5	10.8808	1.10881	C36D2	EVD2	nuclear chromosome, telomeric region,nucleosome,nucleus,cytoplasm	DNA binding	nucleosome assembly
C36D2 / EVD2	Q9TW65;V6CJD7;V6CLR8;V6CLV8	Q9TW65;V6CJD7;V6CLR8;V6CLV8	-3.14206	-0.637088	3.14206	0.637088	0.166251	9	Q9TW65;V6CJD7;V6CLR8;V6CLV8	dys-1	Dystrophin-1;DYStrophin related;DYStrophin related;DYStrophin related	DMD_CAEEL;V6CJD7_CAEEL;V6CLR8_CAEEL;V6CLV8_CAEEL	2	-88.6722	0.113278	C36D2	EVD2	cytoskeleton,dystrophin-associated glycoprotein complex,dystrobrevin complex,sarcolemma,striated muscle dense body;;;	nucleic acid binding,actin binding,acetylcholine transmembrane transporter activity,protein binding,zinc ion binding;;;	drug transmembrane transport,synaptic transmission, cholinergic,locomotory behavior,acetylcholine transport,positive regulation of synaptic transmission, cholinergic,positive regulation of locomotion,forward locomotion,sarcomere organization,muscle cell cellular homeostasis,ammonium transmembrane transport;;;
C36D2 / EVD2	O17218	O17218	-0.52378	-0.635879	0.52378	0.635879	2.29874e-06	126	O17218	rps-22	Ribosomal Protein, Small subunit	O17218_CAEEL	10	-30.4453	0.695547	C36D2	EVD2	cytosolic small ribosomal subunit	structural constituent of ribosome	translation,determination of adult lifespan
C36D2 / EVD2	O16582	O16582	0.324673	0.634979	0.324673	0.634979	0.000507731	13	O16582	mtq-2	MethylTransferase modifying glutamine (Q)	O16582_CAEEL	3	25.2381	1.25238	C36D2	EVD2	cytoplasm	nucleic acid binding,protein methyltransferase activity,S-adenosylmethionine-dependent methyltransferase activity	protein methylation
C36D2 / EVD2	O45006;Q22524;Q9XW39;Q9XWW4	O45006;Q22524;Q9XW39;Q9XWW4	0.662372	0.632425	0.662372	0.632425	3.76147e-05	10	O45006;Q22524;Q9XW39;Q9XWW4	CELE_W03D8.9;CELE_T16A9.5;CELE_Y69E1A.1;CELE_Y37D8A.5	Uncharacterized protein	O45006_CAEEL;Q22524_CAEEL;Q9XW39_CAEEL;Q9XWW4_CAEEL	1	58.2683	1.58268	C36D2	EVD2	integral component of membrane;integral component of membrane;integral component of membrane;integral component of membrane	;;;	;;;
C36D2 / EVD2	Q22352	Q22352	-0.727266	-0.632316	0.727266	0.632316	2.72833e-14	181	Q22352	CELE_T08H10.1	Uncharacterized protein	Q22352_CAEEL	20	-39.5952	0.604048	C36D2	EVD2		oxidoreductase activity	oxidation-reduction process
C36D2 / EVD2	G5EG50	G5EG50	0.729651	0.631463	0.729651	0.631463	2.72988e-09	29	G5EG50	CELE_T04A11.1	Uncharacterized protein	G5EG50_CAEEL	6	65.8238	1.65824	C36D2	EVD2		catalytic activity	biosynthetic process
C36D2 / EVD2	Q9XVQ9	Q9XVQ9	-0.454592	-0.63078	0.454592	0.63078	7.11895e-05	29	Q9XVQ9	elo-2	Elongation of very long chain fatty acids protein	Q9XVQ9_CAEEL	3	-27.0284	0.729716	C36D2	EVD2	integral component of endoplasmic reticulum membrane	fatty acid elongase activity,3-oxo-arachidoyl-CoA synthase activity,3-oxo-cerotoyl-CoA synthase activity,3-oxo-lignoceronyl-CoA synthase activity,Requires Ontology	reproduction,lipid metabolic process,determination of adult lifespan,regulation of gene expression,fatty acid elongation, saturated fatty acid,sphingolipid biosynthetic process,fatty acid elongation, monounsaturated fatty acid,fatty acid elongation, polyunsaturated fatty acid,multicellular organism growth,very long-chain fatty acid biosynthetic process
C36D2 / EVD2	Q9XVD2	Q9XVD2	-0.267654	0.63048	0.267654	0.63048	0.0901671	7	Q9XVD2	immp-1	Inner Mitochondrial Membrane Protease	Q9XVD2_CAEEL	3	-16.9331	0.830669	C36D2	EVD2	mitochondrial inner membrane peptidase complex	serine-type peptidase activity	signal peptide processing,protein processing involved in protein targeting to mitochondrion,mitochondrial respiratory chain complex assembly
C36D2 / EVD2	O17893	O17893	0.25356	0.630433	0.25356	0.630433	1.53498e-06	38	O17893	CELE_F55B11.3	Uncharacterized protein	O17893_CAEEL	6	19.2145	1.19215	C36D2	EVD2
C36D2 / EVD2	Q9BIC4	Q9BIC4	0.298622	0.629055	0.298622	0.629055	0.00239506	15	Q9BIC4	spp-15	SaPosin-like Protein family	Q9BIC4_CAEEL	2	22.9969	1.22997	C36D2	EVD2	cytoplasm	G-protein coupled receptor binding,enzyme activator activity	positive regulation of catalytic activity
C36D2 / EVD2	Q22972	Q22972	-0.693821	-0.62827	0.693821	0.62827	5.88178e-12	38	Q22972	asp-13	ASpartyl Protease	Q22972_CAEEL	8	-38.1786	0.618214	C36D2	EVD2		aspartic-type endopeptidase activity	proteolysis,protein catabolic process
C36D2 / EVD2	O18240	O18240	-0.75013	-0.62766	0.75013	0.62766	2.64102e-07	126	O18240	rps-18	Ribosomal Protein, Small subunit	O18240_CAEEL	10	-40.545	0.59455	C36D2	EVD2	cytosol,small ribosomal subunit	RNA binding,structural constituent of ribosome	translation,ribosome biogenesis
C36D2 / EVD2	O62415	O62415	-0.668003	-0.625804	0.668003	0.625804	1.35402e-19	57	O62415	lys-1	LYSozyme	O62415_CAEEL	8	-37.0623	0.629377	C36D2	EVD2	cytoplasmic vesicle,apical part of cell,cytoplasmic membrane-bounded vesicle lumen		innate immune response,defense response to Gram-negative bacterium,defense response to Gram-positive bacterium
C36D2 / EVD2	A0A078BS63;H1ZUX6	A0A078BS63;H1ZUX6	0.580271	0.625696	0.580271	0.625696	9.23623e-20	126	A0A078BS63;H1ZUX6	itx-1	InTestinal NeureXin-like	A0A078BS63_CAEEL;H1ZUX6_CAEEL	29	49.513	1.49513	C36D2	EVD2	;	;	;
C36D2 / EVD2	Q20048	Q20048	0.705431	0.625581	0.705431	0.625581	8.68568e-14	58	Q20048	mlcd-1	MaLonyl CoA Decarboxylase	Q20048_CAEEL	11	63.0632	1.63063	C36D2	EVD2		malonyl-CoA decarboxylase activity	fatty acid biosynthetic process
C36D2 / EVD2	O01802	O01802	-0.587944	-0.625447	0.587944	0.625447	4.58197e-09	167	O01802	rpl-7	60S ribosomal protein L7	RL7_CAEEL	19	-33.4709	0.665291	C36D2	EVD2	cytosolic large ribosomal subunit	RNA binding,structural constituent of ribosome	maturation of LSU-rRNA from tricistronic rRNA transcript (SSU-rRNA, 5.8S rRNA, LSU-rRNA),cytoplasmic translation
C36D2 / EVD2	O45100	O45100	0.554625	0.622713	0.554625	0.622713	3.69826e-11	26	O45100	mec-17	Alpha-tubulin N-acetyltransferase 1	ATAT1_CAEEL	4	46.8787	1.46879	C36D2	EVD2	microtubule	lysine N-acetyltransferase activity, acting on acetyl phosphate as donor,tubulin N-acetyltransferase activity	thigmotaxis,protein acetylation,mechanoreceptor differentiation,regulation of microtubule cytoskeleton organization,alpha-tubulin acetylation
C36D2 / EVD2	Q17687	Q17687	0.326344	0.622543	0.326344	0.622543	0.00127741	20	Q17687	mvb-12	MVB (Yeast MultiVesicular Body sorting factor) related	Q17687_CAEEL	3	25.3832	1.25383	C36D2	EVD2	ESCRT I complex,cytosol,endosome membrane		endosome to lysosome transport via multivesicular body sorting pathway,receptor catabolic process
C36D2 / EVD2	G5ED44	G5ED44	-0.655745	-0.622407	0.655745	0.622407	2.04502e-08	30	G5ED44	fat-5	Delta(9)-fatty-acid desaturase fat-5	FAT5_CAEEL	4	-36.5252	0.634748	C36D2	EVD2	integral component of membrane	stearoyl-CoA 9-desaturase activity	multicellular organism development,long-chain fatty acid biosynthetic process,oxidation-reduction process
C36D2 / EVD2	O01590	O01590	-0.715746	-0.622258	0.715746	0.622258	9.13972e-29	114	O01590	CELE_K09H11.1	Uncharacterized protein	O01590_CAEEL	20	-39.111	0.60889	C36D2	EVD2	mitochondrion	acyl-CoA dehydrogenase activity,hydrolase activity,flavin adenine dinucleotide binding	fatty acid beta-oxidation using acyl-CoA dehydrogenase
C36D2 / EVD2	O17365	O17365	-0.671511	-0.62033	0.671511	0.62033	1.56847e-07	60	O17365	srp-2	SeRPin	O17365_CAEEL	13	-37.2151	0.627849	C36D2	EVD2	extracellular space	serine-type endopeptidase inhibitor activity,cysteine-type endopeptidase inhibitor activity	negative regulation of cysteine-type endopeptidase activity
C36D2 / EVD2	H2KZ98;Q3Y403	H2KZ98;Q3Y403	0.265717	0.619451	0.265717	0.619451	0.00737674	14	H2KZ98;Q3Y403	C41G11.1	Uncharacterized protein	H2KZ98_CAEEL;Q3Y403_CAEEL	11	20.2234	1.20223	C36D2	EVD2	;	;hydrolase activity	;
C36D2 / EVD2	Q95003	Q95003	0.821025	0.618844	0.821025	0.618844	0.095684	2	Q95003	gpx-3	Glutathione peroxidase 3	GPX3_CAEEL	1	76.6661	1.76666	C36D2	EVD2	extracellular space	glutathione peroxidase activity	response to oxidative stress,oxidation-reduction process,cellular oxidant detoxification
C36D2 / EVD2	Q17420	Q17420	-0.34054	-0.618714	0.34054	0.618714	0.0441961	3	Q17420	B0024.4	Uncharacterized protein	Q17420_CAEEL	4	-21.0255	0.789745	C36D2	EVD2	membrane raft		innate immune response
C36D2 / EVD2	Q18231	Q18231	-2.97678	-0.618622	2.97678	0.618622	0.0595085	39	Q18231	rps-30	Ribosomal Protein, Small subunit	Q18231_CAEEL	6	-87.2972	0.127028	C36D2	EVD2	ribosome	structural constituent of ribosome	translation
C36D2 / EVD2	Q22054	Q22054	-0.792807	-0.618266	0.792807	0.618266	8.88724e-15	94	Q22054	rps-16	40S ribosomal protein S16	RS16_CAEEL	10	-42.278	0.57722	C36D2	EVD2	cytosolic small ribosomal subunit	RNA binding,structural constituent of ribosome,protein binding	maturation of SSU-rRNA from tricistronic rRNA transcript (SSU-rRNA, 5.8S rRNA, LSU-rRNA),translation
C36D2 / EVD2	Q10941	Q10941	-0.742088	-0.61795	0.742088	0.61795	9.052e-24	80	Q10941	ugt-46	Putative UDP-glucuronosyltransferase ugt-46	UGT46_CAEEL	12	-40.2127	0.597873	C36D2	EVD2	integral component of membrane,intracellular membrane-bounded organelle	glucuronosyltransferase activity	metabolic process
C36D2 / EVD2	Q09287	Q09287	-0.655225	-0.616036	0.655225	0.616036	0.0508437	6	Q09287	C56G2.3	Uncharacterized protein C56G2.3	YQK3_CAEEL	2	-36.5024	0.634976	C36D2	EVD2		methyltransferase activity	methylation
C36D2 / EVD2	P52872	P52872	-0.473585	-0.614835	0.473585	0.614835	0.000354861	4	P52872	dad-1	Dolichyl-diphosphooligosaccharide--protein glycosyltransferase subunit dad-1	DAD1_CAEEL	2	-27.9827	0.720173	C36D2	EVD2	oligosaccharyltransferase complex,integral component of membrane	dolichyl-diphosphooligosaccharide-protein glycotransferase activity,oligosaccharyl transferase activity	protein N-linked glycosylation,apoptotic process,negative regulation of apoptotic process
C36D2 / EVD2	Q22419	Q22419	-0.103182	-0.614253	0.103182	0.614253	0.060698	17	Q22419	CELE_T12A2.1	Uncharacterized protein	Q22419_CAEEL	5	-6.90223	0.930978	C36D2	EVD2	cytoplasm	hydrolase activity, acting on carbon-nitrogen (but not peptide) bonds, in cyclic amides	histidine catabolic process to glutamate and formamide
C36D2 / EVD2	H2L044	H2L044	0.596856	0.614036	0.596856	0.614036	0.0108901	5	H2L044	pqn-52	Prion-like-(Q/N-rich)-domain-bearing protein	H2L044_CAEEL	1	51.2417	1.51242	C36D2	EVD2
C36D2 / EVD2	Q95X11	Q95X11	0.485366	0.613718	0.485366	0.613718	3.5973e-05	10	Q95X11	CELE_Y38A10A.7	Uncharacterized protein	Q95X11_CAEEL	2	39.9941	1.39994	C36D2	EVD2		N-acetyltransferase activity
C36D2 / EVD2	P90898	P90898	-0.548177	-0.612255	0.548177	0.612255	0.000265388	10	P90898	CELE_F58G11.3	Uncharacterized protein	P90898_CAEEL	2	-31.6116	0.683884	C36D2	EVD2
C36D2 / EVD2	O01542	O01542	0.324777	0.610743	0.324777	0.610743	1.89298e-06	116	O01542	cpn-3	CalPoNin	O01542_CAEEL	13	25.2471	1.25247	C36D2	EVD2	myofibril
C36D2 / EVD2	Q17542	Q17542	-0.393405	-0.609941	0.393405	0.609941	0.0385496	5	Q17542	C01B10.10	Uncharacterized protein	Q17542_CAEEL	3	-23.8669	0.761331	C36D2	EVD2	integral component of membrane	carboxylic ester hydrolase activity
C36D2 / EVD2	Q19799	Q19799	0.236063	0.609392	0.236063	0.609392	0.0501244	2	Q19799	nspd-9	Nematode Specific Peptide family, group D	Q19799_CAEEL	1	17.7774	1.17777	C36D2	EVD2
C36D2 / EVD2	O17754	O17754	0.93155	0.609351	0.93155	0.609351	0.0218563	8	O17754	egl-21	Uncharacterized protein	O17754_CAEEL	2	90.7324	1.90732	C36D2	EVD2	extracellular space,Golgi apparatus,secretory granule,axon,cytoplasmic vesicle,neuronal cell body,perikaryon,synaptic membrane,presynapse	carboxypeptidase activity,metallocarboxypeptidase activity,serine-type carboxypeptidase activity,zinc ion binding	regulation of muscle contraction,acetylcholine secretion, neurotransmission,positive regulation of acetylcholine secretion, neurotransmission,protein processing,insulin processing,larval feeding behavior,positive regulation of synaptic growth at neuromuscular junction,positive regulation of digestive system process,Requires Ontology,cellular response to carbon dioxide,positive regulation of locom…
C36D2 / EVD2	Q95ZL3	Q95ZL3	0.608167	0.609031	0.608167	0.609031	0.000747804	5	Q95ZL3	CELE_M01H9.3	Uncharacterized protein	Q95ZL3_CAEEL	1	52.4321	1.52432	C36D2	EVD2
C36D2 / EVD2	P52814	P52814	-0.347365	-0.608815	0.347365	0.608815	0.0859191	15	P52814	rpl-39	60S ribosomal protein L39	RL39_CAEEL	1	-21.3982	0.786018	C36D2	EVD2	cytosolic large ribosomal subunit	RNA binding,structural constituent of ribosome	translation
C36D2 / EVD2	Q9XVF1	Q9XVF1	-0.917076	-0.608579	0.917076	0.608579	4.38946e-05	70	Q9XVF1	C04F12.1	Uncharacterized protein	Q9XVF1_CAEEL	25	-47.0419	0.529581	C36D2	EVD2		nucleic acid binding
C36D2 / EVD2	Q19058	Q19058	-0.675852	-0.608293	0.675852	0.608293	6.09608e-14	139	Q19058	maoc-1	MAO-C-like dehydratase domain	Q19058_CAEEL	16	-37.4038	0.625962	C36D2	EVD2	peroxisomal membrane	long-chain-enoyl-CoA hydratase activity,identical protein binding	fatty acid beta-oxidation,innate immune response,defense response to Gram-negative bacterium
C36D2 / EVD2	Q04457	Q04457	-0.601251	-0.608237	0.601251	0.608237	7.86567e-28	73	Q04457	ges-1	Gut esterase 1	EST1_CAEEL	15	-34.0818	0.659182	C36D2	EVD2	peroxisome,endoplasmic reticulum lumen	carboxylic ester hydrolase activity
C36D2 / EVD2	Q9U2D6	Q9U2D6	0.44083	0.607964	0.44083	0.607964	1.20346e-07	19	Q9U2D6	cnp-2	CalciNeurin binding Protein	Q9U2D6_CAEEL	4	35.7385	1.35739	C36D2	EVD2		protein binding
C36D2 / EVD2	Q9XXI4	Q9XXI4	-1.00244	-0.607579	1.00244	0.607579	0.116174	5	Q9XXI4	arrd-7	ARRestin Domain protein	Q9XXI4_CAEEL	1	-50.0846	0.499154	C36D2	EVD2		protein binding
C36D2 / EVD2	Q22719;Q7JLZ9	Q22719;Q7JLZ9	-0.293055	0.607332	0.293055	0.607332	0.0234803	16	Q22719;Q7JLZ9	CELE_T24B8.3	Uncharacterized protein	Q22719_CAEEL;Q7JLZ9_CAEEL	4	-18.3828	0.816172	C36D2	EVD2	;	;	;
C36D2 / EVD2	A3QMC5	A3QMC5	-0.430681	-0.60724	0.430681	0.60724	0.000641693	56	A3QMC5	rpl-34	Ribosomal Protein, Large subunit	A3QMC5_CAEEL	8	-25.8089	0.741911	C36D2	EVD2	cytosolic large ribosomal subunit	RNA binding,structural constituent of ribosome	translation,ribosome biogenesis
C36D2 / EVD2	P91423	P91423	0.513791	0.606918	0.513791	0.606918	1.38583e-14	35	P91423	CELE_T03F1.11	Uncharacterized protein	P91423_CAEEL	4	42.7797	1.4278	C36D2	EVD2		calcium ion binding
C36D2 / EVD2	Q23258	Q23258	0.651476	0.605927	0.651476	0.605927	2.5142e-05	39	Q23258	CELE_ZC373.2	Uncharacterized protein	Q23258_CAEEL	4	57.0774	1.57077	C36D2	EVD2
C36D2 / EVD2	G5EEI4	G5EEI4	-0.624981	-0.605168	0.624981	0.605168	1.41738e-23	140	G5EEI4	asp-1	ASpartyl Protease	G5EEI4_CAEEL	14	-35.1572	0.648428	C36D2	EVD2	cytoplasm,external side of apical plasma membrane	aspartic-type endopeptidase activity	proteolysis,protein catabolic process
C36D2 / EVD2	Q11124	Q11124	-0.408922	-0.604522	0.408922	0.604522	2.96665e-05	24	Q11124	C03F11.3	Uncharacterized protein C03F11.3	YX13_CAEEL	6	-24.6814	0.753186	C36D2	EVD2	integral component of membrane
C36D2 / EVD2	P27604	P27604	-0.420487	-0.604203	0.420487	0.604203	1.48336e-18	362	P27604	ahcy-1	Adenosylhomocysteinase	SAHH_CAEEL	27	-25.2827	0.747173	C36D2	EVD2	cytosol	adenosylhomocysteinase activity,NAD binding	one-carbon metabolic process,S-adenosylhomocysteine catabolic process,S-adenosylmethionine cycle
C36D2 / EVD2	Q21810;Q2L6U9	Q21810;Q2L6U9	-0.266806	-0.602993	0.266806	0.602993	2.01617e-06	26	Q21810;Q2L6U9	CELE_R07E3.1	Uncharacterized protein	Q21810_CAEEL;Q2L6U9_CAEEL	4	-16.8843	0.831157	C36D2	EVD2	extracellular space,lysosome,integral component of membrane;	cysteine-type endopeptidase activity;	proteolysis involved in cellular protein catabolic process;
C36D2 / EVD2	Q17585	Q17585	-0.635713	-0.602697	0.635713	0.602697	0.0061071	9	Q17585	C01H6.4	Flavin-containing monooxygenase	Q17585_CAEEL	3	-35.6377	0.643623	C36D2	EVD2		N,N-dimethylaniline monooxygenase activity,flavin adenine dinucleotide binding,NADP binding	oxidation-reduction process
C36D2 / EVD2	G5ECD0	G5ECD0	-2.13331	-0.601132	2.13331	0.601132	0.00666376	23	G5ECD0	cyp-35c1	CYtochrome P450 family	G5ECD0_CAEEL	11	-77.2066	0.227934	C36D2	EVD2		iron ion binding,steroid hydroxylase activity,oxidoreductase activity, acting on paired donors, with incorporation or reduction of molecular oxygen,heme binding	response to xenobiotic stimulus,oxidation-reduction process
C36D2 / EVD2	Q22101	Q22101	-0.681698	-0.600957	0.681698	0.600957	2.80856e-19	164	Q22101	CELE_T02G5.7	Uncharacterized protein	Q22101_CAEEL	18	-37.6569	0.623431	C36D2	EVD2	mitochondrion	acetyl-CoA C-acetyltransferase activity	fatty acid beta-oxidation
C36D2 / EVD2	Q17417	Q17417	-0.612304	-0.600853	0.612304	0.600853	0.0181213	4	Q17417	col-149	COLlagen	Q17417_CAEEL	1	-34.5849	0.654151	C36D2	EVD2	collagen trimer,integral component of membrane	structural constituent of cuticle
C36D2 / EVD2	Q9GYQ6	Q9GYQ6	-0.775899	-0.600352	0.775899	0.600352	0.000133801	7	Q9GYQ6	C49H3.3	Uncharacterized protein	Q9GYQ6_CAEEL	2	-41.5976	0.584024	C36D2	EVD2
C36D2 / EVD2	Q18674	Q18674	-0.597911	-0.599659	0.597911	0.599659	4.98307e-20	58	Q18674	C47E12.7	Ribosomal RNA processing protein 1 homolog	RRP1_CAEEL	12	-33.929	0.66071	C36D2	EVD2	nucleus,preribosome, large subunit precursor,preribosome, small subunit precursor		rRNA processing
C36D2 / EVD2	Q23655	Q23655	-0.497906	-0.599378	0.497906	0.599378	5.82843e-11	69	Q23655	nlt-1	Non-specific lipid-transfer protein-like 1	NLTP1_CAEEL	6	-29.1866	0.708134	C36D2	EVD2	peroxisome	lipid binding
C36D2 / EVD2	Q19213	Q19213	0.393944	0.599207	0.393944	0.599207	0.170035	2	Q19213	vhl-1	Von Hippel-Lindau tumor suppressor homolog	VHL_CAEEL	1	31.3981	1.31398	C36D2	EVD2	Cul2-RING ubiquitin ligase complex		response to hypoxia,protein ubiquitination
C36D2 / EVD2	Q21557	Q21557	0.564333	0.598416	0.564333	0.598416	0.00491097	10	Q21557	dlc-2	Probable dynein light chain 2, cytoplasmic	DYL2_CAEEL	1	47.8703	1.4787	C36D2	EVD2	cytoplasm,cytoplasmic dynein complex,microtubule	cytoskeletal protein binding,dynein intermediate chain binding,dynein light intermediate chain binding,ATP-dependent microtubule motor activity, plus-end-directed	transport along microtubule,cilium morphogenesis,positive regulation of ATP-dependent microtubule motor activity, plus-end-directed
C36D2 / EVD2	Q21793	Q21793	-1.12178	-0.59837	1.12178	0.59837	3.09333e-07	48	Q21793	pqn-53	Prion-like-(Q/N-rich)-domain-bearing protein	Q21793_CAEEL	13	-54.0473	0.459527	C36D2	EVD2	nucleus
C36D2 / EVD2	O17373	O17373	0.240276	0.59825	0.240276	0.59825	9.61084e-09	74	O17373	pho-14	Intestinal acid PHOsphatase	O17373_CAEEL	17	18.1218	1.18122	C36D2	EVD2
C36D2 / EVD2	Q9XTZ4	Q9XTZ4	-2.47806	-0.598129	2.47806	0.598129	0.1363	10	Q9XTZ4	C18D11.1	Uncharacterized protein	Q9XTZ4_CAEEL	3	-82.0514	0.179486	C36D2	EVD2	integral component of membrane
C36D2 / EVD2	Q93242	Q93242	-0.74074	-0.597796	0.74074	0.597796	9.40041e-17	81	Q93242	ugt-23	UDP-glucuronosyltransferase	Q93242_CAEEL	12	-40.1568	0.598432	C36D2	EVD2	integral component of membrane,intracellular membrane-bounded organelle	glucuronosyltransferase activity	gastrulation,metabolic process
C36D2 / EVD2	Q93638	Q93638	-0.0659438	-0.597728	0.0659438	0.597728	0.000752421	2	Q93638	CELE_F30A10.9	Uncharacterized protein	Q93638_CAEEL	1	-4.46798	0.95532	C36D2	EVD2	nucleolus,small-subunit processome		maturation of SSU-rRNA from tricistronic rRNA transcript (SSU-rRNA, 5.8S rRNA, LSU-rRNA)
C36D2 / EVD2	Q9XX35	Q9XX35	0.723733	0.597669	0.723733	0.597669	0.0956225	2	Q9XX35	CELE_Y32B12B.2	Uncharacterized protein	Q9XX35_CAEEL	1	65.145	1.65145	C36D2	EVD2
C36D2 / EVD2	Q22551	Q22551	0.578225	0.597413	0.578225	0.597413	0.012272	5	Q22551	grd-6	GRounDhog (Hedgehog-like family)	Q22551_CAEEL	1	49.3011	1.49301	C36D2	EVD2
C36D2 / EVD2	P48150	P48150	-1.20351	-0.596481	1.20351	0.596481	4.7169e-12	100	P48150	rps-14	40S ribosomal protein S14	RS14_CAEEL	9	-56.5781	0.434219	C36D2	EVD2	cellular_component,cytosolic small ribosomal subunit	molecular_function,structural constituent of ribosome,mRNA 5'-UTR binding,small ribosomal subunit rRNA binding	ribosomal small subunit assembly,maturation of SSU-rRNA from tricistronic rRNA transcript (SSU-rRNA, 5.8S rRNA, LSU-rRNA),translation
C36D2 / EVD2	Q9N4U1	Q9N4U1	-0.863612	-0.595104	0.863612	0.595104	1.33419e-05	27	Q9N4U1	CELE_Y49F6B.2	Uncharacterized protein	Q9N4U1_CAEEL	6	-45.0425	0.549575	C36D2	EVD2
C36D2 / EVD2	Q21962	Q21962	-0.674924	-0.594545	0.674924	0.594545	2.36182e-32	285	Q21962	CELE_R12C12.1	Uncharacterized protein	Q21962_CAEEL	36	-37.3635	0.626365	C36D2	EVD2	mitochondrion	glycine dehydrogenase (decarboxylating) activity	glycine catabolic process,oxidation-reduction process
C36D2 / EVD2	Q9XWF2	Q9XWF2	-1.69027	0.59399	1.69027	0.59399	0.0894014	3	Q9XWF2	dxbp-1	Downstream of XBP-1	Q9XWF2_CAEEL	2	-69.013	0.30987	C36D2	EVD2	nucleolus	double-stranded DNA binding	DNA replication,cellular response to DNA damage stimulus
C36D2 / EVD2	Q09622	Q09622	-0.672092	-0.593932	0.672092	0.593932	5.04749e-19	203	Q09622	puf-12	Pumilio domain-containing protein 12	PUF12_CAEEL	29	-37.2404	0.627596	C36D2	EVD2	nucleolus	mRNA binding	regulation of translation
C36D2 / EVD2	H2KZ06;H2KZ07;Q7Z121	H2KZ06;H2KZ07;Q7Z121	0.143668	0.593312	0.143668	0.593312	0.122572	4	H2KZ06;H2KZ07;Q7Z121	clec-266	C-type LECtin	H2KZ06_CAEEL;H2KZ07_CAEEL;Q7Z121_CAEEL	4	10.471	1.10471	C36D2	EVD2	;integral component of membrane;	;carbohydrate binding;	;;
C36D2 / EVD2	Q21350	Q21350	-0.621352	-0.593215	0.621352	0.593215	0.0405442	4	Q21350	CELE_K08F4.1	Uncharacterized protein	Q21350_CAEEL	2	-34.9939	0.650061	C36D2	EVD2		ATP binding
C36D2 / EVD2	P91501	P91501	-1.41159	-0.589822	1.41159	0.589822	0.0823482	13	P91501	CELE_T27A3.7	Uncharacterized protein	P91501_CAEEL	4	-62.4103	0.375897	C36D2	EVD2	nucleus,Smc5-Smc6 complex	ubiquitin-protein transferase activity	double-strand break repair via homologous recombination,postreplication repair,protein ubiquitination,intracellular signal transduction
C36D2 / EVD2	Q9XWK6	Q9XWK6	-1.58972	-0.589557	1.58972	0.589557	0.000403545	30	Q9XWK6	sup-35	SUPpressor	Q9XWK6_CAEEL	8	-66.7765	0.332235	C36D2	EVD2	nucleus,cytoplasm	nucleic acid binding
C36D2 / EVD2	P49180	P49180	-2.08029	-0.589258	2.08029	0.589258	0.000470044	91	P49180	rpl-33	60S ribosomal protein L35a	RL35A_CAEEL	10	-76.3533	0.236467	C36D2	EVD2	cytosolic large ribosomal subunit	structural constituent of ribosome	cytoplasmic translation,ribosomal large subunit biogenesis
C36D2 / EVD2	Q20276	Q20276	-0.844036	-0.588511	0.844036	0.588511	0.00345093	19	Q20276	fip-5	Fungus-Induced Protein	Q20276_CAEEL	5	-44.2917	0.557083	C36D2	EVD2
C36D2 / EVD2	Q23494	Q23494	-0.789061	-0.588453	0.789061	0.588453	0.0146768	16	Q23494	CELE_ZK430.7	Uncharacterized protein	Q23494_CAEEL	4	-42.1279	0.578721	C36D2	EVD2	nucleolus,small-subunit processome,Cul4-RING E3 ubiquitin ligase complex		maturation of SSU-rRNA from tricistronic rRNA transcript (SSU-rRNA, 5.8S rRNA, LSU-rRNA)
C36D2 / EVD2	P51404	P51404	-0.493691	-0.588039	0.493691	0.588039	0.00071159	98	P51404	rps-13	40S ribosomal protein S13	RS13_CAEEL	10	-28.9794	0.710206	C36D2	EVD2	nucleolus,cytosolic small ribosomal subunit	structural constituent of ribosome,small ribosomal subunit rRNA binding	translation
C36D2 / EVD2	Q94231	Q94231	-0.217356	-0.587271	0.217356	0.587271	0.0215035	10	Q94231	arf-1.1	ADP-ribosylation factor 1-like 1	ARF11_CAEEL	2	-13.986	0.86014	C36D2	EVD2	Golgi apparatus	GTP binding	small GTPase mediated signal transduction,protein transport,vesicle-mediated transport,endoplasmic reticulum unfolded protein response
C36D2 / EVD2	O44561	O44561	0.674095	0.586503	0.674095	0.586503	7.11487e-07	20	O44561	CELE_T22B11.4	Uncharacterized protein	O44561_CAEEL	4	59.5595	1.5956	C36D2	EVD2
C36D2 / EVD2	G8JYE5;Q23525	G8JYE5;Q23525	-2.97483	-0.58648	2.97483	0.58648	0.00420812	25	G8JYE5;Q23525	CELE_ZK546.14;ZK546.14	Uncharacterized protein;Uncharacterized protein ZK546.14	G8JYE5_CAEEL;YWIE_CAEEL	5	-87.28	0.1272	C36D2	EVD2	;nucleolus,cytosolic large ribosomal subunit	;DNA binding,RNA binding	;ribosomal large subunit biogenesis,ribosomal small subunit biogenesis
C36D2 / EVD2	Q11099	Q11099	0.600462	0.586305	0.600462	0.586305	3.71859e-06	10	Q11099	snet-1	Protein snet-1	SNET1_CAEEL	2	51.6202	1.5162	C36D2	EVD2	extracellular region,perikaryon,intracellular		chemotaxis,response to pheromone,regulation of chemotaxis,regulation of olfactory learning
C36D2 / EVD2	O45865	O45865	-0.240738	-0.585939	0.240738	0.585939	6.14326e-09	239	O45865	ant-1.1	Adenine Nucleotide Translocator	O45865_CAEEL	22	-15.3688	0.846312	C36D2	EVD2	mitochondrion,mitochondrial inner membrane,integral component of membrane	protein binding,transmembrane transporter activity	mitochondrial transport,mitochondrion organization,determination of adult lifespan,positive regulation of apoptotic process,transmembrane transport
C36D2 / EVD2	Q93409	Q93409	0.564495	0.585927	0.564495	0.585927	0.0115548	5	Q93409	nlp-8	Neuropeptide-Like Protein	Q93409_CAEEL	1	47.887	1.47887	C36D2	EVD2			neuropeptide signaling pathway
C36D2 / EVD2	P46559	P46559	-0.597304	-0.585352	0.597304	0.585352	5.3291e-11	33	P46559	ckb-2	Choline kinase B2	CKB2_CAEEL	8	-33.9012	0.660988	C36D2	EVD2		choline kinase activity,ATP binding	CDP-choline pathway,phosphorylation,endoplasmic reticulum unfolded protein response
C36D2 / EVD2	Q22705	Q22705	-0.489866	-0.584717	0.489866	0.584717	4.3009e-05	13	Q22705	CELE_T23G7.3	Uncharacterized protein	Q22705_CAEEL	4	-28.7909	0.712091	C36D2	EVD2		nucleic acid binding
C36D2 / EVD2	G5EFL1	G5EFL1	-0.583273	-0.584271	0.583273	0.584271	0.000884962	5	G5EFL1	hex-2	HEXosaminidase	G5EFL1_CAEEL	2	-33.2552	0.667448	C36D2	EVD2		hexosaminidase activity	carbohydrate metabolic process
C36D2 / EVD2	G5EEE5	G5EEE5	-1.70682	-0.584162	1.70682	0.584162	0.046096	25	G5EEE5	elo-1	Elongation of very long chain fatty acids protein	G5EEE5_CAEEL	5	-69.3665	0.306335	C36D2	EVD2	integral component of endoplasmic reticulum membrane	fatty acid elongase activity,3-oxo-arachidoyl-CoA synthase activity,3-oxo-cerotoyl-CoA synthase activity,3-oxo-lignoceronyl-CoA synthase activity,Requires Ontology	unsaturated fatty acid biosynthetic process,fatty acid elongation, saturated fatty acid,sphingolipid biosynthetic process,fatty acid elongation, monounsaturated fatty acid,fatty acid elongation, polyunsaturated fatty acid,very long-chain fatty acid biosynthetic process
C36D2 / EVD2	Q94286	Q94286	0.586763	0.584093	0.586763	0.584093	1.85352e-05	5	Q94286	fbxc-47	F-box C protein	Q94286_CAEEL	1	50.1873	1.50187	C36D2	EVD2
C36D2 / EVD2	O45011	O45011	-0.895865	-0.583704	0.895865	0.583704	0.0078034	15	O45011	CELE_W10C8.5	Uncharacterized protein	O45011_CAEEL	1	-46.2575	0.537425	C36D2	EVD2		ATP binding,kinase activity	phosphorylation
C36D2 / EVD2	I2HAJ2;Q9XWS4	I2HAJ2;Q9XWS4	-0.478071	-0.583654	0.478071	0.583654	1.45038e-05	77	I2HAJ2;Q9XWS4	rpl-30	Ribosomal Protein, Large subunit;Ribosomal Protein, Large subunit	I2HAJ2_CAEEL;Q9XWS4_CAEEL	6	-28.2063	0.717937	C36D2	EVD2	;cytosolic large ribosomal subunit	;RNA binding,structural constituent of ribosome	;cytoplasmic translation,determination of adult lifespan
C36D2 / EVD2	Q9N431	Q9N431	0.673408	0.583034	0.673408	0.583034	0.0120405	4	Q9N431	CELE_Y38C1AA.7	Uncharacterized protein	Q9N431_CAEEL	1	59.4835	1.59484	C36D2	EVD2	integral component of membrane	protein binding
C36D2 / EVD2	Q9XWN4	Q9XWN4	0.332384	0.581466	0.332384	0.581466	0.115862	5	Q9XWN4	nlp-26	Neuropeptide-Like Protein	Q9XWN4_CAEEL	1	25.9092	1.25909	C36D2	EVD2			neuropeptide signaling pathway
C36D2 / EVD2	G5EFA2	G5EFA2	0.431669	0.581167	0.431669	0.581167	0.0868275	3	G5EFA2	bir-1	BIR (Baculovirus inhibitory repeat) family	G5EFA2_CAEEL	1	34.8793	1.34879	C36D2	EVD2	condensed chromosome,nucleus,cytoplasm,midbody,spindle midzone	ubiquitin-protein transferase activity,cysteine-type endopeptidase inhibitor activity,metal ion binding	regulation of transcription from RNA polymerase II promoter,chromosome segregation,regulation of signal transduction,protein ubiquitination,histone acetylation,oviposition,chromosome condensation,regulation of multicellular organism growth,inductive cell migration,mitotic spindle midzone assembly,cell division,meiotic cell cycle,inhibition of cysteine-type endopeptidase activity involved in apopt…
C36D2 / EVD2	G5EF32	G5EF32	-0.775987	-0.580772	0.775987	0.580772	1.51953e-41	383	G5EF32	npa-1	Nematode Polyprotein Allergen related	G5EF32_CAEEL	47	-41.6011	0.583989	C36D2	EVD2
C36D2 / EVD2	Q22850	Q22850	-0.552691	-0.580101	0.552691	0.580101	2.21995e-05	21	Q22850	CELE_T28F4.5	Uncharacterized protein	Q22850_CAEEL	4	-31.8253	0.681747	C36D2	EVD2		death domain binding	negative regulation of autophagy,cellular response to amino acid starvation,apoptotic signaling pathway
C36D2 / EVD2	Q18799	Q18799	-6.22275	-0.580043	6.22275	0.580043	0.0458001	39	Q18799	col-119	COLlagen	Q18799_CAEEL	7	-98.661	0.0133895	C36D2	EVD2	collagen trimer,integral component of membrane	structural constituent of cuticle
C36D2 / EVD2	Q9N3F1	Q9N3F1	0.514467	0.579944	0.514467	0.579944	0.0007976	13	Q9N3F1	dnc-6	Dynactin subunit 6	DCTN6_CAEEL	2	42.8466	1.42847	C36D2	EVD2	cytoplasm,dynactin complex
C36D2 / EVD2	A5Z2W7;O45637	A5Z2W7;O45637	0.538683	0.579764	0.538683	0.579764	0.0343983	4	A5Z2W7;O45637	CELE_K02B7.3	Uncharacterized protein	A5Z2W7_CAEEL;O45637_CAEEL	1	45.2645	1.45265	C36D2	EVD2	;	;	;
C36D2 / EVD2	O16465	O16465	-0.459796	-0.579664	0.459796	0.579664	0.000822719	8	O16465	CELE_F41E6.12	Uncharacterized protein	O16465_CAEEL	1	-27.2911	0.727089	C36D2	EVD2
C36D2 / EVD2	A8XQE0;Q8WQA7	A8XQE0;Q8WQA7	0.445225	0.579648	0.445225	0.579648	0.0902345	7	A8XQE0;Q8WQA7	ekl-4	Uncharacterized protein	A8XQE0_CAEEL;Q8WQA7_CAEEL	2	36.1527	1.36153	C36D2	EVD2	NuA4 histone acetyltransferase complex;	transcription corepressor activity;	DNA repair,chromatin remodeling,negative regulation of cell fate specification,histone H4 acetylation,histone H2A acetylation,negative regulation of transcription, DNA-templated;
C36D2 / EVD2	Q18677	Q18677	0.50947	0.579259	0.50947	0.579259	1.15102e-13	55	Q18677	dhp-2	Dihydropyrimidinase 2	DHP2_CAEEL	11	42.3527	1.42353	C36D2	EVD2	cytoplasm	dihydropyrimidinase activity,hydrolase activity, acting on carbon-nitrogen (but not peptide) bonds, in cyclic amides,metal ion binding	pyrimidine nucleobase catabolic process,nucleobase catabolic process
C36D2 / EVD2	Q10021	Q10021	-0.558644	-0.579155	0.558644	0.579155	0.00113618	10	Q10021	rsp-5	Probable splicing factor, arginine/serine-rich 5	RSP5_CAEEL	2	-32.106	0.67894	C36D2	EVD2	nucleus	RNA binding	mRNA splicing, via spliceosome,sex differentiation,RNA splicing,cell differentiation
C36D2 / EVD2	Q9NAJ4	Q9NAJ4	0.804726	0.578161	0.804726	0.578161	0.0184511	21	Q9NAJ4	CELE_Y38E10A.17	Uncharacterized protein	Q9NAJ4_CAEEL	6	74.6814	1.74681	C36D2	EVD2
C36D2 / EVD2	Q20456;S6F568	Q20456;S6F568	0.455264	0.577533	0.455264	0.577533	1.30999e-09	44	Q20456;S6F568	hum-4	Heavy chain, Unconventional Myosin;Heavy chain, Unconventional Myosin	Q20456_CAEEL;S6F568_CAEEL	12	37.1033	1.37103	C36D2	EVD2	myosin complex;	motor activity,actin binding,calmodulin binding,ATP binding;	;
C36D2 / EVD2	Q18390;Q9XUR1	Q18390;Q9XUR1	0.658058	0.577475	0.658058	0.577475	0.00622771	9	Q18390;Q9XUR1	C33F10.12;CELE_T05F1.8	Uncharacterized protein	Q18390_CAEEL;Q9XUR1_CAEEL	3	57.7957	1.57796	C36D2	EVD2	mitochondrial inner membrane,integral component of membrane;mitochondrial inner membrane,integral component of membrane	phosphate ion transmembrane transporter activity;phosphate ion transmembrane transporter activity	mitochondrial transport,phosphate ion transmembrane transport;mitochondrial transport,phosphate ion transmembrane transport
C36D2 / EVD2	G5ECG7	G5ECG7	-0.689716	-0.575264	0.689716	0.575264	2.15152e-15	146	G5ECG7	dsc-4	Defecation Suppressor of Clk-1	G5ECG7_CAEEL	26	-38.0024	0.619976	C36D2	EVD2			endoplasmic reticulum unfolded protein response
C36D2 / EVD2	Q18600	Q18600	-0.659456	-0.574556	0.659456	0.574556	0.000527401	9	Q18600	C44B7.11	Putative endoplasmic reticulum metallopeptidase 1-B	ERP1B_CAEEL	2	-36.6883	0.633117	C36D2	EVD2	endoplasmic reticulum membrane,integral component of membrane	metallopeptidase activity,metal ion binding	proteolysis
C36D2 / EVD2	Q95QD1	Q95QD1	-0.824155	-0.574266	0.824155	0.574266	0.00456213	14	Q95QD1	tmem-135	TMEM (Human TransMEMbrane protein) homolog	Q95QD1_CAEEL	2	-43.5187	0.564813	C36D2	EVD2	cytoplasm,peroxisome,lipid particle,integral component of membrane,cytoplasmic vesicle membrane		determination of adult lifespan,response to cold,positive regulation of gene expression,positive regulation of lipid storage,positive regulation of mitochondrial membrane potential,response to food
C36D2 / EVD2	Q18596	Q18596	-0.663635	-0.574016	0.663635	0.574016	0.00432191	10	Q18596	C44B7.7	Uncharacterized protein	Q18596_CAEEL	2	-36.8714	0.631286	C36D2	EVD2	integral component of membrane	gamma-glutamylcyclotransferase activity
C36D2 / EVD2	Q93968	Q93968	-0.503385	-0.573552	0.503385	0.573552	1.1444e-05	10	Q93968	CELE_T01H8.2	Uncharacterized protein	Q93968_CAEEL	2	-29.455	0.70545	C36D2	EVD2		pyridoxal phosphate binding	cellular amino acid metabolic process
C36D2 / EVD2	Q8I0Z3	Q8I0Z3	0.463918	0.573478	0.463918	0.573478	0.12217	6	Q8I0Z3	CELE_Y48E1C.4	Uncharacterized protein	Q8I0Z3_CAEEL	1	37.9283	1.37928	C36D2	EVD2
C36D2 / EVD2	Q22285	Q22285	-0.564251	-0.573348	0.564251	0.573348	1.32896e-06	24	Q22285	ttr-46	Transthyretin-like protein 46	TTR46_CAEEL	3	-32.3694	0.676306	C36D2	EVD2	extracellular space
C36D2 / EVD2	K8ERV5;O44556	K8ERV5;O44556	-2.56056	0.573261	2.56056	0.573261	0.112811	21	K8ERV5;O44556	tnt-4	TropoNin T	K8ERV5_CAEEL;O44556_CAEEL	4	-83.049	0.16951	C36D2	EVD2	troponin complex;	;	nematode larval development,regulation of muscle contraction,pharynx development,Requires Ontology;
C36D2 / EVD2	P46562	P46562	-0.836427	-0.573052	0.836427	0.573052	3.11907e-21	191	P46562	alh-9	Putative aldehyde dehydrogenase family 7 member A1 homolog	AL7A1_CAEEL	24	-43.9971	0.560029	C36D2	EVD2	cellular_component	aldehyde dehydrogenase (NAD) activity	cellular aldehyde metabolic process,oxidation-reduction process
C36D2 / EVD2	Q18494	Q18494	-0.712689	-0.572486	0.712689	0.572486	0.0403893	18	Q18494	maph-1.3	Microtubule-Associated Protein Homolog	Q18494_CAEEL	4	-38.9818	0.610182	C36D2	EVD2	microtubule	microtubule binding	microtubule cytoskeleton organization
C36D2 / EVD2	O02343	O02343	-0.677468	-0.572398	0.677468	0.572398	0.0309304	10	O02343	clec-186	C-type LECtin	O02343_CAEEL	3	-37.4738	0.625262	C36D2	EVD2		carbohydrate binding	innate immune response
C36D2 / EVD2	Q21473	Q21473	0.590733	0.572237	0.590733	0.572237	8.46873e-06	15	Q21473	aqp-7	AQuaPorin or aquaglyceroporin related	Q21473_CAEEL	2	50.6012	1.50601	C36D2	EVD2	integral component of membrane	water channel activity,substrate-specific channel activity	water transport,glycerol transport,transmembrane transport
C36D2 / EVD2	Q20615	Q20615	0.468694	0.57219	0.468694	0.57219	0.0384679	16	Q20615	dod-23	Downstream Of DAF-16 (Regulated by DAF-16)	Q20615_CAEEL	2	38.3856	1.38386	C36D2	EVD2
C36D2 / EVD2	Q18232	Q18232	-0.537786	-0.572089	0.537786	0.572089	0.000685001	19	Q18232	C26F1.3	Uncharacterized protein C26F1.3	YBRI_CAEEL	3	-31.1173	0.688827	C36D2	EVD2
C36D2 / EVD2	Q93761	Q93761	-0.794018	-0.571867	0.794018	0.571867	9.52782e-13	67	Q93761	F53C11.3	Uncharacterized oxidoreductase F53C11.3	YXEK_CAEEL	10	-42.3265	0.576735	C36D2	EVD2		oxidoreductase activity	innate immune response,defense response to Gram-negative bacterium,oxidation-reduction process
C36D2 / EVD2	O45569	O45569	-0.760713	-0.571565	0.760713	0.571565	5.8001e-43	389	O45569	nep-17	NEPrilysin metallopeptidase family	O45569_CAEEL	48	-40.9795	0.590205	C36D2	EVD2	integral component of membrane,membrane raft	metalloendopeptidase activity	proteolysis
C36D2 / EVD2	P34355	P34355	-0.37266	-0.57048	0.37266	0.57048	1.64808e-20	134	P34355	acox-5	Probable peroxisomal acyl-coenzyme A oxidase 5	ACOX5_CAEEL	20	-22.7643	0.772357	C36D2	EVD2	peroxisome	acyl-CoA dehydrogenase activity,acyl-CoA oxidase activity,flavin adenine dinucleotide binding,FAD binding	fatty acid beta-oxidation using acyl-CoA dehydrogenase,fatty acid beta-oxidation using acyl-CoA oxidase,pheromone biosynthetic process
C36D2 / EVD2	G5EBV4	G5EBV4	-0.0385346	0.56968	0.0385346	0.56968	6.56524e-05	53	G5EBV4	lec-10	Galectin	G5EBV4_CAEEL	4	-2.63566	0.973643	C36D2	EVD2	cytoplasm,apical part of cell	carbohydrate binding,glycolipid binding
C36D2 / EVD2	Q9XXL3	Q9XXL3	0.32201	0.569669	0.32201	0.569669	2.909e-05	15	Q9XXL3	ssp-31	Sperm-specific class P protein 31	SSP31_CAEEL	4	25.0071	1.25007	C36D2	EVD2		protein binding
C36D2 / EVD2	Q95PY4	Q95PY4	0.569263	0.569328	0.569263	0.569328	7.94054e-05	5	Q95PY4	mrps-18a	Mitochondrial Ribosomal Protein, Small	Q95PY4_CAEEL	1	48.3766	1.48377	C36D2	EVD2	mitochondrial small ribosomal subunit,cytosolic small ribosomal subunit	structural constituent of ribosome	mitochondrial translation
C36D2 / EVD2	Q9N2Z6	Q9N2Z6	-0.682124	-0.568907	0.682124	0.568907	9.42554e-11	39	Q9N2Z6	ptr-21	PaTched Related family	Q9N2Z6_CAEEL	9	-37.6753	0.623247	C36D2	EVD2	integral component of membrane		molting cycle, collagen and cuticulin-based cuticle
C36D2 / EVD2	O44857	O44857	0.604927	0.566675	0.604927	0.566675	7.16669e-09	24	O44857	nep-2	Neprilysin-2	NEPL2_CAEEL	6	52.0902	1.5209	C36D2	EVD2	cell surface,integral component of membrane	metalloendopeptidase activity,metallopeptidase activity,zinc ion binding	proteolysis,olfactory learning,regulation of chemotaxis
C36D2 / EVD2	E0R7L2	E0R7L2	0.576175	0.56569	0.576175	0.56569	2.81858e-06	49	E0R7L2	CELE_Y111B2A.12	Uncharacterized protein	E0R7L2_CAEEL	9	49.0891	1.49089	C36D2	EVD2	preribosome, large subunit precursor	unfolded protein binding	ribosomal large subunit biogenesis
C36D2 / EVD2	Q9XW75	Q9XW75	-0.122226	0.565459	0.122226	0.565459	0.151351	2	Q9XW75	CELE_Y75B8A.3	Uncharacterized protein	Q9XW75_CAEEL	5	-8.12312	0.918769	C36D2	EVD2	integral component of plasma membrane,cell surface,synapse	receptor activity,neurexin family protein binding,carboxylic ester hydrolase activity	neuron cell-cell adhesion,synaptic vesicle endocytosis,modulation of synaptic transmission,postsynaptic membrane assembly,presynaptic membrane assembly
C36D2 / EVD2	Q21997	Q21997	0.240881	0.563705	0.240881	0.563705	0.000818769	18	Q21997	der-2	Derlin-2	DERL2_CAEEL	2	18.1714	1.18171	C36D2	EVD2	integral component of endoplasmic reticulum membrane,signal recognition particle receptor complex,signal recognition particle		positive regulation of cell proliferation,positive regulation of cell growth,ER-associated ubiquitin-dependent protein catabolic process,endoplasmic reticulum unfolded protein response,retrograde protein transport, ER to cytosol
C36D2 / EVD2	A0A0K3AVS5	A0A0K3AVS5	-0.621173	-0.563149	0.621173	0.563149	1.94393e-05	84	A0A0K3AVS5	CELE_M02H5.8	Uncharacterized protein	A0A0K3AVS5_CAEEL	10	-34.9858	0.650142	C36D2	EVD2
C36D2 / EVD2	O17570	O17570	-0.0838379	-0.562955	0.0838379	0.562955	0.0523621	9	O17570	rpl-38	60S ribosomal protein L38	RL38_CAEEL	1	-5.64557	0.943544	C36D2	EVD2	cytosolic large ribosomal subunit	RNA binding,structural constituent of ribosome	translation,ribonucleoprotein complex assembly
C36D2 / EVD2	Q65CM5	Q65CM5	0.231635	0.562766	0.231635	0.562766	0.00119614	6	Q65CM5	C54E4.5	Uncharacterized protein	Q65CM5_CAEEL	2	17.4165	1.17416	C36D2	EVD2	cytoplasm	iron ion binding,inositol oxygenase activity	inositol catabolic process,oxidation-reduction process
C36D2 / EVD2	O44618	O44618	0.53789	0.562507	0.53789	0.562507	3.81135e-08	25	O44618	srr-4	Serpentine Receptor, class R	O44618_CAEEL	7	45.1847	1.45185	C36D2	EVD2
C36D2 / EVD2	H2KZ05	H2KZ05	-0.397419	-0.561694	0.397419	0.561694	0.00838712	7	H2KZ05	CELE_T05C3.6	Uncharacterized protein	H2KZ05_CAEEL	2	-24.0784	0.759216	C36D2	EVD2	integral component of membrane	catalytic activity
C36D2 / EVD2	O01812	O01812	-0.641543	-0.561443	0.641543	0.561443	3.03553e-06	90	O01812	lbp-6	Fatty acid-binding protein homolog 6	FABP6_CAEEL	8	-35.8973	0.641027	C36D2	EVD2		protein binding,lipid binding
C36D2 / EVD2	Q7YTQ6	Q7YTQ6	0.586179	0.559985	0.586179	0.559985	0.026236	4	Q7YTQ6	C46E1.3	Uncharacterized protein	Q7YTQ6_CAEEL	2	50.1266	1.50127	C36D2	EVD2	membrane	GTP binding
C36D2 / EVD2	Q9N488	Q9N488	-0.565363	-0.559927	0.565363	0.559927	0.000765691	10	Q9N488	Y110A2AR.1	Receptor expression-enhancing protein	Q9N488_CAEEL	1	-32.4215	0.675785	C36D2	EVD2	integral component of membrane
C36D2 / EVD2	P91544	P91544	-0.32477	-0.559868	0.32477	0.559868	0.00788802	11	P91544	CELE_ZC204.12	Uncharacterized protein	P91544_CAEEL	2	-20.1574	0.798426	C36D2	EVD2
C36D2 / EVD2	Q09652	Q09652	-0.722268	-0.559172	0.722268	0.559172	3.76819e-11	61	Q09652	gstk-1	Glutathione S-transferase kappa 1	GSTK1_CAEEL	9	-39.3856	0.606144	C36D2	EVD2	peroxisome	glutathione transferase activity,protein disulfide oxidoreductase activity	innate immune response,oxidation-reduction process
C36D2 / EVD2	A0A0K3ARZ7;A0A0K3AVH4	A0A0K3ARZ7;A0A0K3AVH4	-0.775653	-0.558512	0.775653	0.558512	3.26195e-05	10	A0A0K3ARZ7;A0A0K3AVH4	fbxa-72	F-box A protein	A0A0K3ARZ7_CAEEL;A0A0K3AVH4_CAEEL	3	-41.5876	0.584124	C36D2	EVD2	;	;	;
C36D2 / EVD2	Q17868	Q17868	0.389489	0.558036	0.389489	0.558036	9.62594e-05	13	Q17868	cks-1	Cyclin-dependent kinases regulatory subunit	CKS1_CAEEL	2	30.9929	1.30993	C36D2	EVD2	cyclin-dependent protein kinase holoenzyme complex,nucleus,SCF ubiquitin ligase complex	protein kinase binding,histone binding,ubiquitin binding,cyclin-dependent protein serine/threonine kinase activator activity	cell cycle,regulation of mitotic cell cycle, embryonic,positive regulation of cyclin-dependent protein serine/threonine kinase activity,positive regulation of transcription, DNA-templated,cell division
C36D2 / EVD2	P91128	P91128	-0.741807	-0.55788	0.741807	0.55788	0.0047405	105	P91128	rpl-13	60S ribosomal protein L13	RL13_CAEEL	10	-40.201	0.59799	C36D2	EVD2	cytosolic large ribosomal subunit	RNA binding,structural constituent of ribosome	translation
C36D2 / EVD2	Q27389	Q27389	-0.576019	-0.557423	0.576019	0.557423	0.000305937	73	Q27389	rpl-16	60S ribosomal protein L13a	RL13A_CAEEL	8	-32.9188	0.670812	C36D2	EVD2	cytosolic large ribosomal subunit	mRNA binding,structural constituent of ribosome	translation
C36D2 / EVD2	Q19766	Q19766	-0.408322	-0.557151	0.408322	0.557151	0.00944016	39	Q19766	tomm-20	Mitochondrial import receptor subunit TOM20 homolog	TOM20_CAEEL	6	-24.65	0.7535	C36D2	EVD2	mitochondrial outer membrane translocase complex,integral component of mitochondrial outer membrane	protein binding,P-P-bond-hydrolysis-driven protein transmembrane transporter activity,mitochondrion targeting sequence binding,protein channel activity	tRNA import into mitochondrion,protein import into mitochondrial matrix,mitochondrial outer membrane translocase complex assembly
C36D2 / EVD2	Q95XK4	Q95XK4	-0.506505	-0.555554	0.506505	0.555554	0.0369837	5	Q95XK4	Y54F10BM.1	Uncharacterized protein	Q95XK4_CAEEL	3	-29.6075	0.703925	C36D2	EVD2		protein serine/threonine phosphatase activity,metal ion binding	protein dephosphorylation
C36D2 / EVD2	H2L0D0;H2L0D1;Q8MXF3	H2L0D0;H2L0D1;Q8MXF3	-0.571457	-0.555317	0.571457	0.555317	0.00321323	5	H2L0D0;H2L0D1;Q8MXF3	CELE_H28G03.1	Uncharacterized protein	H2L0D0_CAEEL;H2L0D1_CAEEL;Q8MXF3_CAEEL	1	-32.7063	0.672937	C36D2	EVD2	;;	RNA binding;;	;;
C36D2 / EVD2	C2BR91	C2BR91	0.575542	0.554602	0.575542	0.554602	1.47873e-06	29	C2BR91	C39B5.5	Cystatin	C2BR91_CAEEL	7	49.0237	1.49024	C36D2	EVD2	extracellular space	protease binding,cysteine-type endopeptidase inhibitor activity	negative regulation of cysteine-type endopeptidase activity
C36D2 / EVD2	Q23447	Q23447	0.387409	0.553571	0.387409	0.553571	0.0123723	18	Q23447	CELE_ZK180.6	Uncharacterized protein	Q23447_CAEEL	3	30.8042	1.30804	C36D2	EVD2
C36D2 / EVD2	Q9BKP7	Q9BKP7	-0.622918	-0.553539	0.622918	0.553539	2.8208e-09	28	Q9BKP7	C49A9.9	Uncharacterized protein	Q9BKP7_CAEEL	7	-35.0644	0.649356	C36D2	EVD2
C36D2 / EVD2	O02056	O02056	-0.51804	-0.553319	0.51804	0.553319	7.21235e-12	272	O02056	rpl-4	60S ribosomal protein L4	RL4_CAEEL	28	-30.168	0.69832	C36D2	EVD2	cytosolic large ribosomal subunit	RNA binding,structural constituent of ribosome	cytoplasmic translation,determination of adult lifespan
C36D2 / EVD2	Q21025	Q21025	-0.546401	-0.553278	0.546401	0.553278	0.00391886	5	Q21025	CELE_F59A6.5	Uncharacterized protein	Q21025_CAEEL	1	-31.5274	0.684726	C36D2	EVD2	intracellular	metal ion binding	intracellular signal transduction
C36D2 / EVD2	Q18253	Q18253	0.698905	0.552001	0.698905	0.552001	8.31416e-12	115	Q18253	dpf-2	Dipeptidyl peptidase family member 2	DPF2_CAEEL	24	62.3272	1.62327	C36D2	EVD2	plasma membrane,integral component of membrane	aminopeptidase activity,serine-type peptidase activity	proteolysis
C36D2 / EVD2	Q965G5	Q965G5	0.343447	0.551931	0.343447	0.551931	1.83292e-05	9	Q965G5	mak-2	MAP kinase Activated protein Kinase	Q965G5_CAEEL	1	26.8784	1.26878	C36D2	EVD2	nucleus,cytoplasm,cell junction,perikaryon,synapse	calmodulin-dependent protein kinase activity,signal transducer activity,calmodulin binding,ATP binding,calcium-dependent protein serine/threonine kinase activity,metal ion binding,mitogen-activated protein kinase binding	MAPK cascade,cell surface receptor signaling pathway,peptidyl-serine phosphorylation,behavioral response to nicotine,protein autophosphorylation,positive regulation of axon extension involved in regeneration,regulation of axon extension involved in axon guidance,Requires Ontology
C36D2 / EVD2	Q966L4	Q966L4	0.431526	0.551096	0.431526	0.551096	1.2049e-07	25	Q966L4	CELE_E01A2.5	Diphthine--ammonia ligase	Q966L4_CAEEL	5	34.866	1.34866	C36D2	EVD2		ATP binding,diphthine-ammonia ligase activity	peptidyl-diphthamide biosynthetic process from peptidyl-histidine
C36D2 / EVD2	Q09589	Q09589	-0.435759	-0.551044	0.435759	0.551044	0.0552206	5	Q09589	K10D2.1	Protein HIRA homolog	HIRA_CAEEL	4	-26.0695	0.739305	C36D2	EVD2	nuclear chromatin	transcription corepressor activity,nucleosome binding	DNA replication-independent nucleosome assembly,transcription, DNA-templated,chromatin modification,regulation of chromatin silencing,negative regulation of nucleic acid-templated transcription
C36D2 / EVD2	P06581	P06581	-0.301906	0.55098	0.301906	0.55098	0.123112	10	P06581	hsp-16.41	Heat shock protein Hsp-16.41	HSP16_CAEEL	3	-18.882	0.81118	C36D2	EVD2		unfolded protein binding	response to heat,endoplasmic reticulum unfolded protein response,defense response to Gram-negative bacterium
C36D2 / EVD2	O18216	O18216	-0.662604	-0.550487	0.662604	0.550487	2.28958e-16	44	O18216	pno-1	RNA-binding protein pno-1	PNO1_CAEEL	6	-36.8263	0.631737	C36D2	EVD2	nucleolus	RNA binding
C36D2 / EVD2	P05690	P05690	-0.435977	-0.55019	0.435977	0.55019	1.03014e-47	1504	P05690	vit-2	Vitellogenin-2	VIT2_CAEEL	139	-26.0807	0.739193	C36D2	EVD2	extracellular region,cytoplasmic vesicle,vesicle lumen,yolk granule	lipid transporter activity,nutrient reservoir activity	lipid transport
C36D2 / EVD2	Q93561	Q93561	-0.379695	-0.549482	0.379695	0.549482	0.00118421	15	Q93561	cup-2	Derlin-1	DERL1_CAEEL	3	-23.14	0.7686	C36D2	EVD2	endosome,early endosome,endoplasmic reticulum,integral component of membrane,intracellular organelle,perinuclear endoplasmic reticulum,signal recognition particle receptor complex,signal recognition particle		endocytosis,protein transport,response to misfolded protein
C36D2 / EVD2	O45946	O45946	-0.689311	-0.547655	0.689311	0.547655	1.75974e-07	112	O45946	rpl-18	60S ribosomal protein L18	RL18_CAEEL	12	-37.985	0.62015	C36D2	EVD2	cytosolic large ribosomal subunit	RNA binding,structural constituent of ribosome	translation
C36D2 / EVD2	Q965Z4	Q965Z4	0.249157	0.54406	0.249157	0.54406	2.31177e-07	22	Q965Z4	CELE_ZK105.1	Uncharacterized protein	Q965Z4_CAEEL	4	18.8513	1.18851	C36D2	EVD2
C36D2 / EVD2	Q21828	Q21828	-3.02444	-0.543731	3.02444	0.543731	0.0869378	15	Q21828	R07E5.13	Probable mitochondrial pyruvate carrier 1	MPC1_CAEEL	4	-87.71	0.1229	C36D2	EVD2	integral component of mitochondrial inner membrane	pyruvate transmembrane transporter activity	mitochondrial pyruvate transport
C36D2 / EVD2	O18155	O18155	0.554457	0.543595	0.554457	0.543595	5.65834e-07	10	O18155	CELE_T28D6.7	Uncharacterized protein	O18155_CAEEL	2	46.8615	1.46862	C36D2	EVD2		lipid binding
C36D2 / EVD2	Q9XUN8	Q9XUN8	-0.429432	-0.543353	0.429432	0.543353	0.0158197	17	Q9XUN8	CELE_T20B3.1	Uncharacterized protein	Q9XUN8_CAEEL	5	-25.7446	0.742554	C36D2	EVD2		transferase activity, transferring acyl groups
C36D2 / EVD2	Q94401	Q94401	0.215636	0.543145	0.215636	0.543145	0.0631799	3	Q94401	CELE_ZK265.3	Uncharacterized protein	Q94401_CAEEL	2	16.1216	1.16122	C36D2	EVD2
C36D2 / EVD2	G5EDA1;G5EFV3	G5EDA1;G5EFV3	-0.403931	-0.541977	0.403931	0.541977	0.0594806	4	G5EDA1;G5EFV3	rsa-2	Regulator of Spindle Assembly	G5EDA1_CAEEL;G5EFV3_CAEEL	2	-24.4204	0.755796	C36D2	EVD2	;cytoplasm,centrosome	;protein binding,beta-catenin binding,protein binding, bridging	;mitotic spindle organization,protein localization to organelle,embryonic digestive tract development
C36D2 / EVD2	P91409	P91409	-2.75442	-0.541521	2.75442	0.541521	0.013835	23	P91409	syx-4	Putative syntaxin-4	STX4_CAEEL	4	-85.1804	0.148196	C36D2	EVD2	integral component of plasma membrane,SNARE complex,cleavage furrow,perinuclear region of cytoplasm,cortical granule,presynapse	SNARE binding,SNAP receptor activity,protein binding	intracellular protein transport,vesicle fusion,synaptic vesicle docking,regulation of exocytosis,positive regulation of cytokinesis,vesicle docking,cortical granule exocytosis
C36D2 / EVD2	Q19063	Q19063	0.470158	0.541416	0.470158	0.541416	4.8498e-10	53	Q19063	CELE_E04F6.8	Uncharacterized protein	Q19063_CAEEL	7	38.5262	1.38526	C36D2	EVD2
C36D2 / EVD2	O16331	O16331	0.494254	0.540861	0.494254	0.540861	0.00327428	26	O16331	catp-3	Cation transporting ATPase	O16331_CAEEL	14	40.8593	1.40859	C36D2	EVD2	integral component of membrane	ATP binding,hydrolase activity
C36D2 / EVD2	P34328	P34328	0.0287947	0.540139	0.0287947	0.540139	5.13814e-05	18	P34328	hsp-12.2	Heat shock protein Hsp-12.2	HSP10_CAEEL	3	2.01595	1.02016	C36D2	EVD2	cytoplasm	heat shock protein binding
C36D2 / EVD2	Q9N4I4	Q9N4I4	-0.446588	-0.540131	0.446588	0.540131	7.62847e-05	110	Q9N4I4	rpl-10a	60S ribosomal protein L10a	RL10A_CAEEL	11	-26.6224	0.733776	C36D2	EVD2	cytosolic large ribosomal subunit	RNA binding,structural constituent of ribosome	maturation of LSU-rRNA,translation
C36D2 / EVD2	Q09450	Q09450	-0.426808	-0.539888	0.426808	0.539888	1.7797e-12	121	Q09450	C05C10.3	Probable succinyl-CoA:3-ketoacid coenzyme A transferase, mitochondrial	SCOT_CAEEL	19	-25.6094	0.743906	C36D2	EVD2	mitochondrion	3-oxoacid CoA-transferase activity	ketone body catabolic process
C36D2 / EVD2	Q9XVT0	Q9XVT0	-0.506489	-0.539519	0.506489	0.539519	1.18263e-08	53	Q9XVT0	rrbs-1	Ribosome biogenesis regulatory protein homolog	RRS1_CAEEL	11	-29.6066	0.703934	C36D2	EVD2	nucleolus,preribosome, large subunit precursor		ribosomal large subunit assembly,ribosomal large subunit export from nucleus,endonucleolytic cleavage in ITS1 to separate SSU-rRNA from 5.8S rRNA and LSU-rRNA from tricistronic rRNA transcript (SSU-rRNA, 5.8S rRNA, LSU-rRNA),ribosomal large subunit biogenesis
C36D2 / EVD2	O18106	O18106	0.707888	-0.539518	0.707888	0.539518	0.0393066	7	O18106	srx-118	Serpentine Receptor, class X	O18106_CAEEL	1	63.3412	1.63341	C36D2	EVD2	integral component of membrane
C36D2 / EVD2	Q9N4S0	Q9N4S0	0.389756	0.539497	0.389756	0.539497	0.134569	2	Q9N4S0	CELE_Y53G8B.1	Uncharacterized protein	Q9N4S0_CAEEL	1	31.0172	1.31017	C36D2	EVD2	cytoplasm	catalytic activity	aromatic amino acid family metabolic process
C36D2 / EVD2	Q19128;Q8MQ86;Q8T3E5	Q19128;Q8MQ86;Q8T3E5	0.573591	0.539318	0.573591	0.539318	0.000543788	24	Q19128;Q8MQ86;Q8T3E5	ncam-1	Immunoglobulin domain-containing protein F02G3.1;NCAM (Neural cell adhesion molecule) homolog;NCAM (Neural cell adhesion molecule) homolog	Q19128_CAEEL;Q8MQ86_CAEEL;Q8T3E5_CAEEL	5	48.8223	1.48822	C36D2	EVD2	;integral component of membrane;	;;	;cell adhesion;
C36D2 / EVD2	Q17625	Q17625	-0.330779	-0.538307	0.330779	0.538307	0.0257094	4	Q17625	C04C11.1	Uncharacterized protein	Q17625_CAEEL	3	-20.4893	0.795107	C36D2	EVD2
C36D2 / EVD2	Q20770	Q20770	-0.6388	-0.538086	0.6388	0.538086	0.000899417	10	Q20770	CELE_F54D5.4	Uncharacterized protein	Q20770_CAEEL	1	-35.7753	0.642247	C36D2	EVD2			innate immune response
C36D2 / EVD2	O45078	O45078	0.2166	-0.537743	0.2166	0.537743	0.00836443	21	O45078	C17H12.8	Uncharacterized protein	O45078_CAEEL	8	16.1992	1.16199	C36D2	EVD2	membrane raft		innate immune response,defense response to Gram-negative bacterium
C36D2 / EVD2	Q3V5I5	Q3V5I5	-0.524771	-0.537454	0.524771	0.537454	0.000675388	5	Q3V5I5	CELE_Y82E9BR.19	Uncharacterized protein	Q3V5I5_CAEEL	1	-30.4931	0.695069	C36D2	EVD2
C36D2 / EVD2	TRYP_PIG	TRYP_PIG	-0.543379	-0.536882	0.543379	0.536882	8.82629e-07	41	TRYP_PIG	NaN	Trypsin - Sus scrofa (Pig).	NaN	4	-31.3838	0.686162	C36D2	EVD2
C36D2 / EVD2	Q94986;Q95QV3	Q94986;Q95QV3	0.0628229	0.536069	0.0628229	0.536069	0.0406826	8	Q94986;Q95QV3	rab-3	Ras-related protein Rab-3;RAB family	RAB3_CAEEL;Q95QV3_CAEEL	1	4.45075	1.04451	C36D2	EVD2	plasma membrane,synaptic vesicle,neuron projection;	GTPase activity,protein binding,GTP binding;	exocytosis,chemotaxis,synaptic transmission, cholinergic,mating behavior,protein transport,regulation of synaptic transmission, GABAergic,regulation of locomotion,regulation of pharyngeal pumping;
C36D2 / EVD2	Q20762	Q20762	0.571884	0.53486	0.571884	0.53486	3.01892e-11	40	Q20762	F54D1.6	Uncharacterized protein F54D1.6	YAO6_CAEEL	12	48.6463	1.48646	C36D2	EVD2	integral component of membrane		cell-matrix adhesion
C36D2 / EVD2	Q9N4U0	Q9N4U0	-1.9879	-0.534851	1.9879	0.534851	0.157731	9	Q9N4U0	cyh-1	CYclin H	Q9N4U0_CAEEL	5	-74.7894	0.252106	C36D2	EVD2	cyclin-dependent protein kinase holoenzyme complex,nucleus	cyclin-dependent protein serine/threonine kinase regulator activity	positive regulation of cyclin-dependent protein serine/threonine kinase activity,positive regulation of transcription from RNA polymerase II promoter,positive regulation of phosphorylation of RNA polymerase II C-terminal domain
C36D2 / EVD2	P34646	P34646	0.68972	0.534417	0.68972	0.534417	0.0494473	6	P34646	ZK512.8	Uncharacterized protein ZK512.8	YOQ8_CAEEL	2	61.297	1.61297	C36D2	EVD2
C36D2 / EVD2	Q18805	Q18805	0.532985	0.534294	0.532985	0.534294	0.001933	8	Q18805	C53B7.2	Uncharacterized protein	Q18805_CAEEL	1	44.692	1.44692	C36D2	EVD2
C36D2 / EVD2	P12456	P12456	0.414271	0.534236	0.414271	0.534236	4.07588e-10	34	P12456	mec-7	Tubulin beta-1 chain	TBB1_CAEEL	7	33.2625	1.33262	C36D2	EVD2	cytoplasm,microtubule,neuron projection,neuronal cell body	GTPase activity,structural constituent of cytoskeleton,GTP binding	mechanosensory behavior,response to mechanical stimulus,cytoplasmic microtubule organization,detection of mechanical stimulus involved in sensory perception,detection of mechanical stimulus involved in sensory perception of touch,Requires Ontology
C36D2 / EVD2	O17891	O17891	0.262298	0.534084	0.262298	0.534084	0.000231168	60	O17891	CELE_F55B11.2	Uncharacterized protein	O17891_CAEEL	11	19.9388	1.19939	C36D2	EVD2
C36D2 / EVD2	O01805	O01805	-0.363193	-0.533674	0.363193	0.533674	8.58426e-06	74	O01805	acbp-1	Acyl-CoA-binding protein homolog 1	ACBP1_CAEEL	6	-22.2558	0.777442	C36D2	EVD2		fatty-acyl-CoA binding,lipid binding	determination of adult lifespan,lipid storage
C36D2 / EVD2	H2KZ85;Q965J8	H2KZ85;Q965J8	0.254977	0.533661	0.254977	0.533661	0.175271	2	H2KZ85;Q965J8	CELE_M70.3	Uncharacterized protein	H2KZ85_CAEEL;Q965J8_CAEEL	2	19.3317	1.19332	C36D2	EVD2	;integral component of membrane	;	;
C36D2 / EVD2	P34676	P34676	0.454809	0.533617	0.454809	0.533617	4.07228e-10	35	P34676	pcp-5	Prolyl carboxy peptidase like protein 5	PCP5_CAEEL	8	37.0601	1.3706	C36D2	EVD2		serine-type peptidase activity,dipeptidyl-peptidase activity	proteolysis
C36D2 / EVD2	Q21732	Q21732	-1.79385	-0.53356	1.79385	0.53356	0.00843796	64	Q21732	CELE_R04F11.2	Uncharacterized protein	Q21732_CAEEL	8	-71.1599	0.288401	C36D2	EVD2	mitochondrial proton-transporting ATP synthase complex, coupling factor F(o)	hydrogen ion transmembrane transporter activity	ATP synthesis coupled proton transport
C36D2 / EVD2	O76367	O76367	-0.0867571	-0.532609	0.0867571	0.532609	0.026491	20	O76367	CELE_F29C4.2	Uncharacterized protein	O76367_CAEEL	3	-5.8363	0.941637	C36D2	EVD2	integral component of membrane	cytochrome-c oxidase activity	electron transport chain,hydrogen ion transmembrane transport
C36D2 / EVD2	Q9TZ51	Q9TZ51	0.35808	0.532532	0.35808	0.532532	0.0157936	8	Q9TZ51	far-7	Fatty Acid/Retinol binding protein	Q9TZ51_CAEEL	4	28.1719	1.28172	C36D2	EVD2	cytoplasm	oleic acid binding
C36D2 / EVD2	Q94053	Q94053	0.605438	0.532467	0.605438	0.532467	0.00240448	5	Q94053	msp-78	Major sperm protein 78	MSP78_CAEEL	1	52.1441	1.52144	C36D2	EVD2	cytoplasm,cytoskeleton,pseudopodium
C36D2 / EVD2	Q93778	Q93778	0.381037	0.531539	0.381037	0.531539	5.79177e-05	24	Q93778	CELE_F53H4.2	Uncharacterized protein	Q93778_CAEEL	3	30.2278	1.30228	C36D2	EVD2
C36D2 / EVD2	P06582;V6CLQ2	P06582;V6CLQ2	-0.863359	-0.53134	0.863359	0.53134	0.121549	5	P06582;V6CLQ2	hsp-16.2	Heat shock protein Hsp-16.2;Heat Shock Protein	HSP12_CAEEL;V6CLQ2_CAEEL	3	-45.0329	0.549671	C36D2	EVD2	cytoplasm;	unfolded protein binding;	response to heat;
C36D2 / EVD2	Q8IU00	Q8IU00	-0.341401	-0.53092	0.341401	0.53092	0.000255509	44	Q8IU00	puf-11	PUF (Pumilio/FBF) domain-containing	Q8IU00_CAEEL	8	-21.0725	0.789275	C36D2	EVD2		RNA binding
C36D2 / EVD2	C1P622;Q09517	C1P622;Q09517	-0.898331	-0.530614	0.898331	0.530614	2.15376e-17	157	C1P622;Q09517	let-767	Uncharacterized protein;Very-long-chain 3-oxooacyl-coA reductase let-767	C1P622_CAEEL;LE767_CAEEL	16	-46.3493	0.536507	C36D2	EVD2	;endoplasmic reticulum,apical cortex	;testosterone dehydrogenase [NAD(P)] activity,long-chain-fatty-acyl-CoA reductase activity,3-oxo-arachidoyl-CoA reductase activity,3-oxo-behenoyl-CoA reductase activity,3-oxo-lignoceroyl-CoA reductase activity,Requires Ontology	;reproduction,steroid biosynthetic process,androgen metabolic process,estrogen metabolic process,embryo development,molting cycle, collagen and cuticulin-based cuticle,female genitalia development,regulation of hormone metabolic process,molting cycle,long-chain fatty acid biosynthetic process,establishment or maintenance of epithelial cell apical/basal polarity,oxidation-reduction process
C36D2 / EVD2	P91280	P91280	-0.290354	-0.530515	0.290354	0.530515	0.000269758	45	P91280	CELE_F27C1.6	Uncharacterized protein	P91280_CAEEL	11	-18.2299	0.817701	C36D2	EVD2	nucleolus,small-subunit processome	protein binding	maturation of SSU-rRNA
C36D2 / EVD2	Q9UB00	Q9UB00	-0.75512	-0.530086	0.75512	0.530086	3.93404e-05	30	Q9UB00	gba-4	Putative glucosylceramidase 4	GLCM4_CAEEL	7	-40.7503	0.592497	C36D2	EVD2	lysosome	glucosylceramidase activity	glucosylceramide catabolic process
C36D2 / EVD2	O02058	O02058	-0.731823	-0.529976	0.731823	0.529976	0.000311635	38	O02058	ptps-1	Putative 6-pyruvoyl tetrahydrobiopterin synthase	PTPS_CAEEL	6	-39.7857	0.602143	C36D2	EVD2		6-pyruvoyltetrahydropterin synthase activity,identical protein binding,metal ion binding	tetrahydrobiopterin biosynthetic process
C36D2 / EVD2	Q93695;Q93696	Q93695;Q93696	0.573957	0.529687	0.573957	0.529687	0.0144462	5	Q93695;Q93696	gst-12;gst-14	Glutathione S-Transferase	Q93695_CAEEL;Q93696_CAEEL	2	48.8601	1.4886	C36D2	EVD2	;	transferase activity;transferase activity	;
C36D2 / EVD2	Q09590	Q09590	-0.517265	-0.529426	0.517265	0.529426	2.50215e-14	128	Q09590	emb-8	NADPH--cytochrome P450 reductase	Q09590_CAEEL	20	-30.1305	0.698695	C36D2	EVD2	endoplasmic reticulum membrane,integral component of membrane	NADPH-hemoprotein reductase activity,FMN binding,flavin adenine dinucleotide binding,NADP binding	lipid biosynthetic process,eggshell formation,oxidation-reduction process
C36D2 / EVD2	Q19339	Q19339	-0.738775	-0.529177	0.738775	0.529177	4.64051e-14	130	Q19339	acs-14	Fatty Acid CoA Synthetase family	Q19339_CAEEL	17	-40.0752	0.599248	C36D2	EVD2		catalytic activity	metabolic process
C36D2 / EVD2	Q18169	Q18169	0.506062	0.528514	0.506062	0.528514	0.00961141	5	Q18169	C25G4.2	Esterase C25G4.2	LOVG_CAEEL	2	42.0169	1.42017	C36D2	EVD2		hydrolase activity
C36D2 / EVD2	Q23621	Q23621	-0.46902	-0.527377	0.46902	0.527377	8.36223e-22	389	Q23621	gdh-1	Glutamate dehydrogenase	Q23621_CAEEL	35	-27.7545	0.722455	C36D2	EVD2		oxidoreductase activity, acting on the CH-NH2 group of donors, NAD or NADP as acceptor	cellular amino acid metabolic process,oxidation-reduction process
C36D2 / EVD2	G5EF65;X5M5R6	G5EF65;X5M5R6	-0.553463	-0.527036	0.553463	0.527036	1.14545e-05	19	G5EF65;X5M5R6	sqv-1	SQuashed Vulva	G5EF65_CAEEL;X5M5R6_CAEEL	5	-31.8617	0.681383	C36D2	EVD2	cytoplasm;	UDP-glucuronate decarboxylase activity,NAD+ binding;	reproduction,morphogenesis of an epithelium,embryo development ending in birth or egg hatching,oviposition,vulval development,pharynx development;
C36D2 / EVD2	Q21086	Q21086	0.128482	-0.526955	0.128482	0.526955	6.75728e-11	140	Q21086	nst-1	Guanine nucleotide-binding protein-like 3 homolog	GNL3_CAEEL	20	9.31427	1.09314	C36D2	EVD2	nucleus,nucleoplasm,nucleolus	GTPase activity,GTP binding	nematode larval development,germ cell development,regulation of multicellular organism growth,regulation of cell proliferation,ribosome biogenesis
C36D2 / EVD2	Q19056	Q19056	0.368708	0.526694	0.368708	0.526694	6.37701e-09	37	Q19056	CELE_E04F6.4	Uncharacterized protein	Q19056_CAEEL	11	29.1196	1.2912	C36D2	EVD2	integral component of membrane	catalytic activity
C36D2 / EVD2	A0A0K3AW57;Q965S4	A0A0K3AW57;Q965S4	-5.66517	0.52659	5.66517	0.52659	0.1863	2	A0A0K3AW57;Q965S4	rga-4	Rho GTPase Activating protein	A0A0K3AW57_CAEEL;Q965S4_CAEEL	4	-98.0293	0.0197068	C36D2	EVD2	;	;	signal transduction;
C36D2 / EVD2	H2KZY3	H2KZY3	0.509812	0.525197	0.509812	0.525197	0.00159303	5	H2KZY3	CELE_F49E8.7	Uncharacterized protein	H2KZY3_CAEEL	1	42.3865	1.42386	C36D2	EVD2		protein binding
C36D2 / EVD2	Q27518	Q27518	-0.609147	-0.524913	0.609147	0.524913	0.0137032	5	Q27518	cyp-13A2	Putative cytochrome P450 CYP13A2	C13A2_CAEEL	2	-34.4416	0.655584	C36D2	EVD2		monooxygenase activity,iron ion binding,oxidoreductase activity, acting on paired donors, with incorporation or reduction of molecular oxygen,heme binding	oxidation-reduction process
C36D2 / EVD2	Q9XWC2	Q9XWC2	0.440356	0.524819	0.440356	0.524819	0.00057768	28	Q9XWC2	Y73F4A.1	DOMON domain-containing protein Y73F4A.1	DMON2_CAEEL	5	35.6939	1.35694	C36D2	EVD2	extracellular region
C36D2 / EVD2	Q965X5;U4PLL6	Q965X5;U4PLL6	0.140878	0.524796	0.140878	0.524796	2.71529e-06	24	Q965X5;U4PLL6	ugt-45	UDP-GlucuronosylTransferase	Q965X5_CAEEL;U4PLL6_CAEEL	5	10.2576	1.10258	C36D2	EVD2	integral component of membrane,intracellular membrane-bounded organelle;	glucuronosyltransferase activity;	metabolic process;
C36D2 / EVD2	Q9XVJ2	Q9XVJ2	0.16448	0.524585	0.16448	0.524585	5.76026e-14	111	Q9XVJ2	T03F6.3	Probable glucosamine-6-phosphate isomerase	GNPI_CAEEL	12	12.0762	1.12076	C36D2	EVD2	cytoplasm	glucosamine-6-phosphate deaminase activity	carbohydrate metabolic process,N-acetylglucosamine metabolic process
C36D2 / EVD2	G5EF21	G5EF21	-0.550134	-0.524293	0.550134	0.524293	0.238382	2	G5EF21	CELE_F01D4.8	Uncharacterized protein	G5EF21_CAEEL	1	-31.7043	0.682957	C36D2	EVD2	cytoplasm	pyridoxal phosphate binding
C36D2 / EVD2	Q18813	Q18813	-0.350425	-0.523598	0.350425	0.523598	0.0158946	10	Q18813	C53D6.7	Galectin	Q18813_CAEEL	2	-21.5647	0.784353	C36D2	EVD2		carbohydrate binding
C36D2 / EVD2	G5EDZ9	G5EDZ9	-1.14769	-0.523142	1.14769	0.523142	0.00240972	25	G5EDZ9	cpi-1	Cystatin	G5EDZ9_CAEEL	6	-54.8654	0.451346	C36D2	EVD2	extracellular space	protease binding,cysteine-type endopeptidase inhibitor activity	negative regulation of cysteine-type endopeptidase activity
C36D2 / EVD2	Q9XVI6	Q9XVI6	-0.533296	-0.522835	0.533296	0.522835	2.24663e-09	69	Q9XVI6	sptl-3	Serine palmitoyltransferase 3	SPTC3_CAEEL	11	-30.9026	0.690974	C36D2	EVD2		serine C-palmitoyltransferase activity,pyridoxal phosphate binding	sphingolipid metabolic process,biosynthetic process
C36D2 / EVD2	P49405	P49405	-0.567313	-0.522073	0.567313	0.522073	2.65532e-13	157	P49405	rpl-5	60S ribosomal protein L5	RL5_CAEEL	14	-32.5127	0.674873	C36D2	EVD2	nucleus,cytosolic large ribosomal subunit	structural constituent of ribosome,5S rRNA binding	ribosomal large subunit assembly,translation
C36D2 / EVD2	Q9NA74	Q9NA74	0.58053	0.521541	0.58053	0.521541	1.02509e-08	83	Q9NA74	CELE_Y57A10A.26	Uncharacterized protein	Q9NA74_CAEEL	14	49.5398	1.4954	C36D2	EVD2
C36D2 / EVD2	Q95Y90	Q95Y90	-0.737888	-0.52045	0.737888	0.52045	0.000300325	112	Q95Y90	rpl-9	60S ribosomal protein L9	RL9_CAEEL	12	-40.0383	0.599617	C36D2	EVD2	cytosolic large ribosomal subunit	RNA binding,structural constituent of ribosome,rRNA binding	cytoplasmic translation,determination of adult lifespan
C36D2 / EVD2	Q18888	Q18888	0.392197	0.519928	0.392197	0.519928	0.0618108	4	Q18888	C56C10.10	Uncharacterized protein	Q18888_CAEEL	1	31.2391	1.31239	C36D2	EVD2
C36D2 / EVD2	Q19297	Q19297	0.463588	0.519681	0.463588	0.519681	0.0574733	5	Q19297	F10D7.3	Uncharacterized monothiol glutaredoxin F10D7.3	YZ73_CAEEL	5	37.8967	1.37897	C36D2	EVD2	cell	electron carrier activity,protein disulfide oxidoreductase activity,metal ion binding,2 iron, 2 sulfur cluster binding	electron transport chain,cell redox homeostasis
C36D2 / EVD2	Q9U1Q5	Q9U1Q5	-0.712728	-0.519206	0.712728	0.519206	1.62242e-05	24	Q9U1Q5	CELE_Y87G2A.2	Uncharacterized protein	Q9U1Q5_CAEEL	4	-38.9835	0.610165	C36D2	EVD2	peroxisomal matrix	acyl-CoA hydrolase activity	acyl-CoA metabolic process,fatty acid catabolic process
C36D2 / EVD2	Q8WQB6	Q8WQB6	-0.246106	-0.519087	0.246106	0.519087	0.00037742	20	Q8WQB6	CELE_Y105E8A.3	Uncharacterized protein	Q8WQB6_CAEEL	3	-15.6831	0.843169	C36D2	EVD2	endoplasmic reticulum,Golgi apparatus,membrane,integral component of membrane	zinc ion transmembrane transporter activity	response to zinc ion,regulation of sequestering of zinc ion,zinc II ion transmembrane transport
C36D2 / EVD2	Q9XWL1	Q9XWL1	0.615929	0.519071	0.615929	0.519071	3.26983e-06	39	Q9XWL1	ttr-17	TransThyretin-Related family domain	Q9XWL1_CAEEL	6	53.2545	1.53254	C36D2	EVD2	extracellular space
C36D2 / EVD2	Q19972	Q19972	0.367751	0.518609	0.367751	0.518609	0.00310149	15	Q19972	cec-4	Chromo domain-containing protein cec-4	CEC4_CAEEL	5	29.0339	1.29034	C36D2	EVD2	nuclear inner membrane	methylated histone binding	regulation of gene expression,regulation of cell differentiation,chromosome attachment to the nuclear envelope
C36D2 / EVD2	Q21215	Q21215	-0.365132	-0.517815	0.365132	0.517815	2.0138e-12	235	Q21215	rack-1	Guanine nucleotide-binding protein subunit beta-2-like 1	GBLP_CAEEL	23	-22.3602	0.776398	C36D2	EVD2	kinetochore,nuclear envelope,cytoplasm,centrosome,ribosome,axon,growth cone,cell body	protein binding	mitotic cytokinesis,motor neuron axon guidance,embryo development ending in birth or egg hatching,regulation of cell migration,protein localization to organelle,polar body extrusion after meiotic divisions,defense response to fungus,chromosome separation
C36D2 / EVD2	Q9BL64	Q9BL64	0.515066	0.517796	0.515066	0.517796	8.67869e-10	71	Q9BL64	CELE_Y54H5A.2	Uncharacterized protein	Q9BL64_CAEEL	11	42.9059	1.42906	C36D2	EVD2
C36D2 / EVD2	O01893	O01893	-0.441021	-0.517775	0.441021	0.517775	0.00184617	30	O01893	CELE_R08F11.1	Non-lysosomal glucosylceramidase	O01893_CAEEL	7	-26.3387	0.736613	C36D2	EVD2	membrane	glucosylceramidase activity	glucosylceramide catabolic process
C36D2 / EVD2	Q5TYL1	Q5TYL1	0.517249	0.517174	0.517249	0.517174	7.75304e-05	20	Q5TYL1	CELE_M01H9.3	Uncharacterized protein	Q5TYL1_CAEEL	7	43.1223	1.43122	C36D2	EVD2
C36D2 / EVD2	Q9BL19	Q9BL19	-0.947037	-0.516671	0.947037	0.516671	0.00041887	115	Q9BL19	rpl-17	60S ribosomal protein L17	RL17_CAEEL	9	-48.1303	0.518697	C36D2	EVD2	large ribosomal subunit	structural constituent of ribosome	translation
C36D2 / EVD2	Q9XVJ0	Q9XVJ0	-2.86886	0.516648	2.86886	0.516648	0.00222205	9	Q9XVJ0	acbp-5	Acyl-Coenzyme A Binding Protein	Q9XVJ0_CAEEL	2	-86.3105	0.136895	C36D2	EVD2		fatty-acyl-CoA binding
C36D2 / EVD2	G4SLU9	G4SLU9	-0.519648	-0.51605	0.519648	0.51605	0.000642342	5	G4SLU9	CELE_ZC449.8	Uncharacterized protein	G4SLU9_CAEEL	1	-30.2458	0.697542	C36D2	EVD2
C36D2 / EVD2	Q9N306	Q9N306	-0.468008	-0.515948	0.468008	0.515948	9.29132e-13	72	Q9N306	CELE_Y61A9LA.10	Uncharacterized protein	Q9N306_CAEEL	16	-27.7038	0.722962	C36D2	EVD2	nucleus,90S preribosome	GTPase activity,GTP binding,U3 snoRNA binding	maturation of SSU-rRNA from tricistronic rRNA transcript (SSU-rRNA, 5.8S rRNA, LSU-rRNA),endonucleolytic cleavage of tricistronic rRNA transcript (SSU-rRNA, 5.8S rRNA, LSU-rRNA)
C36D2 / EVD2	H9G2U2;Q19790;Q95ZV0	H9G2U2;Q19790;Q95ZV0	-1.98971	0.515665	1.98971	0.515665	0.00041188	53	H9G2U2;Q19790;Q95ZV0	dur-1	Dauer Up-Regulated	H9G2U2_CAEEL;Q19790_CAEEL;Q95ZV0_CAEEL	15	-74.821	0.25179	C36D2	EVD2	;;	;;	;;
C36D2 / EVD2	Q19832	Q19832	0.568349	0.514323	0.568349	0.514323	0.00384125	5	Q19832	msp-3	Major sperm protein 3	MSP3_CAEEL	1	48.2826	1.48283	C36D2	EVD2	cytoplasm,cytoskeleton,pseudopodium
C36D2 / EVD2	Q967F4	Q967F4	0.0748867	0.51421	0.0748867	0.51421	0.00315818	10	Q967F4	hmr-1	Cadherin-related hmr-1	HMR1_CAEEL	5	5.32783	1.05328	C36D2	EVD2	cell-cell adherens junction,catenin complex,spanning component of plasma membrane	calcium ion binding,protein binding,beta-catenin binding,delta-catenin binding	establishment of mitotic spindle orientation,apical constriction involved in gastrulation,cytoskeletal anchoring at plasma membrane,homophilic cell adhesion via plasma membrane adhesion molecules,gastrulation,nervous system development,embryo development ending in birth or egg hatching,cell migration,cortical actin cytoskeleton organization,cell migration involved in gastrulation
C36D2 / EVD2	Q9N585	Q9N585	0.521419	0.514085	0.521419	0.514085	2.96927e-15	83	Q9N585	ppw-2	Piwi-like protein	Q9N585_CAEEL	17	43.5367	1.43537	C36D2	EVD2		nucleic acid binding	gene silencing by RNA
C36D2 / EVD2	H2FLL6;H2FLL7;H2FLL8;H2FLL9;O62376;Q9U372	H2FLL6;H2FLL7;H2FLL8;H2FLL9;O62376;Q9U372	-0.534155	-0.513511	0.534155	0.513511	0.00114033	4	H2FLL6;H2FLL7;H2FLL8;H2FLL9;O62376;Q9U372	CELE_T10C6.6	Uncharacterized protein	H2FLL6_CAEEL;H2FLL7_CAEEL;H2FLL8_CAEEL;H2FLL9_CAEEL;O62376_CAEEL;Q9U372_CAEEL	1	-30.9437	0.690563	C36D2	EVD2	;plasma membrane,integral component of membrane;;;;	;transmembrane transporter activity;;;;	;transmembrane transport;;;;
C36D2 / EVD2	Q93703	Q93703	0.503418	0.51342	0.503418	0.51342	1.37672e-05	15	Q93703	tatn-1	Tyrosine AminoTraNsferase	Q93703_CAEEL	3	41.7568	1.41757	C36D2	EVD2		L-tyrosine:2-oxoglutarate aminotransferase activity,pyridoxal phosphate binding	biosynthetic process,aromatic amino acid family metabolic process,dauer entry
C36D2 / EVD2	Q18773	Q18773	0.104793	-0.512164	0.104793	0.512164	0.098938	10	Q18773	C52B11.5	Uncharacterized protein	Q18773_CAEEL	3	7.53404	1.07534	C36D2	EVD2	cytosol,membrane	GTPase activity,GTP binding	signal transduction,retrograde transport, endosome to Golgi
C36D2 / EVD2	Q23119	Q23119	-0.367426	-0.51163	0.367426	0.51163	2.32184e-08	31	Q23119	CELE_W02B12.1	Uncharacterized protein	Q23119_CAEEL	5	-22.4836	0.775164	C36D2	EVD2		hydrolase activity, acting on ester bonds
C36D2 / EVD2	G5EFE3	G5EFE3	-0.883502	-0.511527	0.883502	0.511527	0.00051432	33	G5EFE3	CELE_H03A11.2	Uncharacterized protein	G5EFE3_CAEEL	4	-45.795	0.54205	C36D2	EVD2		microtubule binding
C36D2 / EVD2	Q11067	Q11067	-0.485754	-0.511495	0.485754	0.511495	2.97158e-19	139	Q11067	tag-320	Probable protein disulfide-isomerase A6	PDIA6_CAEEL	15	-28.5876	0.714124	C36D2	EVD2	endoplasmic reticulum,endoplasmic reticulum lumen	protein disulfide isomerase activity	protein folding,endoplasmic reticulum unfolded protein response,apoptotic cell clearance,cell redox homeostasis
C36D2 / EVD2	Q17606	Q17606	-0.469899	-0.511432	0.469899	0.511432	0.000124188	10	Q17606	rpl-24.2	Probable ribosome biogenesis protein RLP24	RLP24_CAEEL	1	-27.7985	0.722015	C36D2	EVD2	nucleolus,cytosolic large ribosomal subunit	RNA binding,structural constituent of ribosome	ribosomal large subunit assembly,translation,assembly of large subunit precursor of preribosome
C36D2 / EVD2	Q23326;Q8MPS3	Q23326;Q8MPS3	-0.513974	-0.51129	0.513974	0.51129	5.85925e-06	10	Q23326;Q8MPS3	sek-3	SAPK/ERK kinase	Q23326_CAEEL;Q8MPS3_CAEEL	1	-29.9709	0.700291	C36D2	EVD2	;cytoplasm	;protein serine/threonine kinase activity,ATP binding	;regulation of mitotic cell cycle,signal transduction by protein phosphorylation,stress-activated protein kinase signaling cascade,activation of protein kinase activity,regulation of apoptotic process
C36D2 / EVD2	Q23528	Q23528	-0.322055	-0.510861	0.322055	0.510861	0.0618206	11	Q23528	try-1	TRYpsin-like protease	Q23528_CAEEL	3	-20.007	0.79993	C36D2	EVD2		serine-type endopeptidase activity	proteolysis
C36D2 / EVD2	O16580	O16580	-0.34807	-0.510558	0.34807	0.510558	3.41117e-08	36	O16580	gba-1	Putative glucosylceramidase 1	GLCM1_CAEEL	9	-21.4366	0.785634	C36D2	EVD2	lysosome	glucosylceramidase activity	glucosylceramide catabolic process
C36D2 / EVD2	Q20745	Q20745	0.708287	0.510358	0.708287	0.510358	2.93741e-06	35	Q20745	unc-84	Nuclear migration and anchoring protein unc-84	UNC84_CAEEL	12	63.3863	1.63386	C36D2	EVD2	nuclear envelope,nuclear inner membrane,cytoplasm,integral component of membrane,lamin filament	protein binding,lamin binding,protein anchor	nuclear envelope organization,nuclear migration,nervous system development,post-embryonic development,oviposition,regulation of cell migration,nuclear migration along microtubule,locomotion,vulval development
C36D2 / EVD2	G5ED33	G5ED33	0.54895	0.509885	0.54895	0.509885	5.36828e-21	160	G5ED33	eps-8	EPS (Human endocytosis) related	G5ED33_CAEEL	29	46.3021	1.46302	C36D2	EVD2
C36D2 / EVD2	Q1ZXU7	Q1ZXU7	-0.506814	-0.508122	0.506814	0.508122	6.44881e-05	5	Q1ZXU7	CELE_F13H10.8	Uncharacterized protein	Q1ZXU7_CAEEL	1	-29.6225	0.703775	C36D2	EVD2	integral component of membrane
C36D2 / EVD2	Q22019	Q22019	-0.656346	-0.507063	0.656346	0.507063	0.0385902	8	Q22019	psf-1	Probable DNA replication complex GINS protein PSF1	PSF1_CAEEL	2	-36.5517	0.634483	C36D2	EVD2	GINS complex	3'-5' DNA helicase activity	DNA duplex unwinding,DNA strand elongation involved in mitotic DNA replication
C36D2 / EVD2	Q6A1T5	Q6A1T5	0.470003	0.506381	0.470003	0.506381	0.0211252	7	Q6A1T5	CELE_F10G8.9	Uncharacterized protein	Q6A1T5_CAEEL	2	38.5112	1.38511	C36D2	EVD2		transferase activity	metabolic process
C36D2 / EVD2	G3MU68;O45799;Q7JKP1	G3MU68;O45799;Q7JKP1	0.483353	0.505965	0.483353	0.505965	0.0575099	10	G3MU68;O45799;Q7JKP1	scrm-1	SCRaMblase (Phospholipid scramblase)	G3MU68_CAEEL;O45799_CAEEL;Q7JKP1_CAEEL	3	39.7989	1.39799	C36D2	EVD2	;integral component of plasma membrane;	;protein binding,phospholipid scramblase activity;	;phospholipid scrambling,phosphatidylserine exposure on apoptotic cell surface;
C36D2 / EVD2	Q22003	Q22003	-0.0217385	0.505853	0.0217385	0.505853	0.0927633	29	Q22003	CELE_R166.2	Uncharacterized protein	Q22003_CAEEL	5	-1.4955	0.985045	C36D2	EVD2	integral component of membrane
C36D2 / EVD2	Q94234	Q94234	0.394813	0.505818	0.394813	0.505818	0.00222617	25	Q94234	hmg-5	HMG	Q94234_CAEEL	3	31.4772	1.31477	C36D2	EVD2	nuclear chromosome, telomeric region,mitochondrial nucleoid	DNA binding,telomeric DNA binding,identical protein binding	mitochondrial DNA metabolic process
C36D2 / EVD2	Q27476	Q27476	-0.504092	-0.505765	0.504092	0.505765	4.07164e-16	80	Q27476	cyp-25a2	CYtochrome P450 family	Q27476_CAEEL	13	-29.4896	0.705104	C36D2	EVD2		monooxygenase activity,iron ion binding,oxidoreductase activity,oxidoreductase activity, acting on paired donors, with incorporation or reduction of molecular oxygen,heme binding	oxidation-reduction process
C36D2 / EVD2	Q9NAF9	Q9NAF9	0.269363	0.505737	0.269363	0.505737	0.0136292	28	Q9NAF9	pinn-4	ParvulIN of Nematode	Q9NAF9_CAEEL	4	20.5275	1.20528	C36D2	EVD2	plasma membrane	peptidyl-prolyl cis-trans isomerase activity	protein peptidyl-prolyl isomerization
C36D2 / EVD2	O61196	O61196	-0.540245	-0.505697	0.540245	0.505697	8.20496e-14	69	O61196	CELE_F37C4.6	Uncharacterized protein	O61196_CAEEL	13	-31.2346	0.687654	C36D2	EVD2	intracellular	oxidoreductase activity	oxidation-reduction process
C36D2 / EVD2	Q21481	Q21481	-0.506308	-0.505568	0.506308	0.505568	1.37765e-18	177	Q21481	dhs-28	DeHydrogenases, Short chain	Q21481_CAEEL	19	-29.5978	0.704022	C36D2	EVD2	peroxisome	oxidoreductase activity	very long-chain fatty acid metabolic process,acyl-CoA metabolic process,negative regulation of lipid storage,response to pheromone,pheromone biosynthetic process,dauer entry,positive regulation of developmental growth,oxidation-reduction process,positive regulation of nematode larval development,ascaroside biosynthetic process
C36D2 / EVD2	Q23536	Q23536	0.21636	0.505293	0.21636	0.505293	0.00191588	10	Q23536	lgg-2	Protein lgg-2	LGG2_CAEEL	3	16.1798	1.1618	C36D2	EVD2	autophagosome membrane,cytoplasm,cytosol,cytoplasmic vesicle	protein binding	autophagosome assembly,mitophagy,cellular response to nitrogen starvation,defense response to Gram-positive bacterium,positive regulation of autophagosome maturation
C36D2 / EVD2	O01869	O01869	-0.535076	-0.50491	0.535076	0.50491	2.22466e-07	52	O01869	rps-10	Ribosomal Protein, Small subunit	O01869_CAEEL	6	-30.9878	0.690122	C36D2	EVD2	cytosolic small ribosomal subunit	RNA binding,structural constituent of ribosome,protein binding	ribosomal small subunit assembly,determination of adult lifespan
C36D2 / EVD2	Q9XVA6	Q9XVA6	-0.319247	-0.504835	0.319247	0.504835	2.83737e-06	25	Q9XVA6	cyp-37a1	CYtochrome P450 family	Q9XVA6_CAEEL	5	-19.8512	0.801488	C36D2	EVD2	integral component of membrane	monooxygenase activity,iron ion binding,oxidoreductase activity, acting on paired donors, with incorporation or reduction of molecular oxygen,heme binding	oxidation-reduction process
C36D2 / EVD2	P48154	P48154	-0.510001	-0.504529	0.510001	0.504529	1.37151e-08	230	P48154	rps-1	40S ribosomal protein S3a	RS3A_CAEEL	19	-29.7778	0.702222	C36D2	EVD2	cytosol,ribosome	structural constituent of ribosome	cytoplasmic translation
C36D2 / EVD2	Q19643	Q19643	0.508718	0.503882	0.508718	0.503882	0.000174821	5	Q19643	CELE_F20D12.2	Uncharacterized protein	Q19643_CAEEL	1	42.2785	1.42279	C36D2	EVD2
C36D2 / EVD2	P91017	P91017	1.11684	0.503695	1.11684	0.503695	0.0015258	7	P91017	hpo-32	Uncharacterized protein	P91017_CAEEL	5	116.871	2.16871	C36D2	EVD2
C36D2 / EVD2	Q21381	Q21381	0.48352	0.502959	0.48352	0.502959	3.33606e-05	10	Q21381	CELE_K09C4.5	Uncharacterized protein	Q21381_CAEEL	2	39.8151	1.39815	C36D2	EVD2	integral component of membrane	transmembrane transporter activity	transmembrane transport
C36D2 / EVD2	Q18598	Q18598	-0.26974	-0.50285	0.26974	0.50285	1.48556e-12	50	Q18598	pmp-2	Peroxisomal Membrane Protein related	Q18598_CAEEL	8	-17.0531	0.829469	C36D2	EVD2	peroxisome,integral component of membrane	long-chain fatty acid transporter activity,ATP binding,ATPase activity, coupled to transmembrane movement of substances,protein homodimerization activity	peroxisomal long-chain fatty acid import,transmembrane transport
C36D2 / EVD2	Q20480	Q20480	-0.502609	-0.502689	0.502609	0.502689	0.000663305	5	Q20480	sir-2.2	NAD-dependent protein deacylase sir-2.2	SIR41_CAEEL	1	-29.4171	0.705829	C36D2	EVD2	mitochondrion,mitochondrial matrix	hydrolase activity,metal ion binding,NAD+ binding	innate immune response
C36D2 / EVD2	Q09412	Q09412	0.448806	0.502571	0.448806	0.502571	7.40418e-05	16	Q09412	K10D2.7	Molybdopterin synthase sulfur carrier subunit	MOC2A_CAEEL	3	36.491	1.36491	C36D2	EVD2	cytosol	nucleotide binding,molybdopterin synthase activity	Mo-molybdopterin cofactor biosynthetic process
C36D2 / EVD2	G5EG86	G5EG86	0.490423	0.501948	0.490423	0.501948	0.132263	2	G5EG86	brc-2	BRCa homolog (Tumor suppressor gene Brca1)	G5EG86_CAEEL	1	40.4857	1.40486	C36D2	EVD2	condensed nuclear chromosome,nucleus	single-stranded DNA binding,protein binding	meiotic DNA recombinase assembly,double-strand break repair via homologous recombination,double-strand break repair,embryo development ending in birth or egg hatching,oviposition,regulation of protein localization,strand invasion,double-strand break repair via single-strand annealing
C36D2 / EVD2	Q27526	Q27526	0.127162	0.501622	0.127162	0.501622	0.00200478	11	Q27526	bgal-1	Beta-galactosidase	Q27526_CAEEL	7	9.21434	1.09214	C36D2	EVD2	vacuole	beta-galactosidase activity	carbohydrate metabolic process
C36D2 / EVD2	O61198	O61198	-0.748136	-0.500924	0.748136	0.500924	2.59852e-05	27	O61198	CELE_F15E6.6	Uncharacterized protein	O61198_CAEEL	8	-40.4628	0.595372	C36D2	EVD2	cytosol	xanthine dehydrogenase activity,iron ion binding,electron carrier activity,oxidoreductase activity, acting on CH-OH group of donors,oxidoreductase activity, acting on the aldehyde or oxo group of donors,flavin adenine dinucleotide binding,2 iron, 2 sulfur cluster binding	xanthine catabolic process,electron transport chain
C36D2 / EVD2	Q9N536	Q9N536	-0.481425	-0.50041	0.481425	0.50041	0.0386515	3	Q9N536	paqr-2	Progestin and AdipoQ Receptor family	Q9N536_CAEEL	1	-28.373	0.71627	C36D2	EVD2	plasma membrane,integral component of membrane	receptor activity,hormone binding	response to cold,adiponectin-activated signaling pathway,positive regulation of fatty acid oxidation,tail spike morphogenesis
C36D2 / EVD2	Q8I4J8	Q8I4J8	0.561228	0.500396	0.561228	0.500396	0.00727733	10	Q8I4J8	CELE_F35B12.9	Uncharacterized protein	Q8I4J8_CAEEL	1	47.5524	1.47552	C36D2	EVD2	integral component of membrane
C36D2 / EVD2	G5EEU1	G5EEU1	-0.517647	-0.499999	0.517647	0.499999	0.00104608	19	G5EEU1	nbet-1	BET1	G5EEU1_CAEEL	3	-30.149	0.69851	C36D2	EVD2	integral component of membrane
C36D2 / EVD2	G5EDQ4	G5EDQ4	0.377574	0.499964	0.377574	0.499964	4.37466e-12	81	G5EDQ4	cle-1	CLE-1C protein	G5EDQ4_CAEEL	16	29.9156	1.29916	C36D2	EVD2
C36D2 / EVD2	Q9NF22	Q9NF22	-0.223357	-0.499771	0.223357	0.499771	0.012193	43	Q9NF22	CELE_Y105E8A.2	Uncharacterized protein	Q9NF22_CAEEL	7	-14.343	0.85657	C36D2	EVD2	endoplasmic reticulum lumen		ER-associated ubiquitin-dependent protein catabolic process,retrograde protein transport, ER to cytosol
C36D2 / EVD2	O44953	O44953	-0.20816	-0.499383	0.20816	0.499383	0.00940268	28	O44953	C34B2.10	Probable signal peptidase complex subunit 1	SPCS1_CAEEL	3	-13.4359	0.865641	C36D2	EVD2	endoplasmic reticulum,signal peptidase complex,integral component of endoplasmic reticulum membrane,organelle membrane	peptidase activity	signal peptide processing,protein targeting to ER
C36D2 / EVD2	O62103	O62103	0.0491672	-0.498908	0.0491672	0.498908	0.0752665	16	O62103	prx-11	PeRoXisome assembly factor	O62103_CAEEL	2	3.46675	1.03467	C36D2	EVD2	integral component of peroxisomal membrane,intrinsic component of peroxisomal membrane		peroxisome fission,regulation of peroxisome size,innate immune response,defense response to Gram-negative bacterium
C36D2 / EVD2	G5EC27	G5EC27	-0.587855	-0.498458	0.587855	0.498458	2.60695e-09	50	G5EC27	gna-2	Glucosamine phosphate N-Acetyl transferase	G5EC27_CAEEL	10	-33.4669	0.665331	C36D2	EVD2	late endosome,endoplasmic reticulum-Golgi intermediate compartment,Golgi apparatus	glucosamine 6-phosphate N-acetyltransferase activity	chitin biosynthetic process,UDP-N-acetylglucosamine biosynthetic process,eggshell formation
C36D2 / EVD2	Q23338	Q23338	0.585317	0.498414	0.585317	0.498414	2.27249e-06	27	Q23338	fkb-4	Peptidyl-prolyl cis-trans isomerase	Q23338_CAEEL	4	50.0369	1.50037	C36D2	EVD2	cytoplasm	peptidyl-prolyl cis-trans isomerase activity,FK506 binding	protein peptidyl-prolyl isomerization,chaperone-mediated protein folding
C36D2 / EVD2	A0A061ACK4;A0A061ACN3;A0A061ACN7;A0A061ADU8;A0A061AJ20;A0A061AKR6;Q9XTF3	A0A061ACK4;A0A061ACN3;A0A061ACN7;A0A061ADU8;A0A061AJ20;A0A061AKR6;Q9XTF3	0.497016	0.498089	0.497016	0.498089	0.00396632	5	A0A061ACK4;A0A061ACN3;A0A061ACN7;A0A061ADU8;A0A061AJ20;A0A061AKR6;Q9XTF3	mbk-2	MiniBrain Kinase (Drosophila) homolog;MiniBrain Kinase (Drosophila) homolog;MiniBrain Kinase (Drosophila) homolog;MiniBrain Kinase (Drosophila) homolog;MiniBrain Kinase (Drosophila) homolog;MiniBrain Kinase (Drosophila) homolog;Dual specificity tyrosine-phosphorylation-regulated kinase mbk-2	A0A061ACK4_CAEEL;A0A061ACN3_CAEEL;A0A061ACN7_CAEEL;A0A061ADU8_CAEEL;A0A061AJ20_CAEEL;A0A061AKR6_CAEEL;MBK2_CAEEL	1	41.1291	1.41129	C36D2	EVD2	;;;;;;condensed chromosome,chromosome,cytoplasm,centrosome,cell cortex,P granule,mitotic spindle	;;;;;;protein kinase activity,protein serine/threonine kinase activity,protein serine/threonine/tyrosine kinase activity,protein tyrosine kinase activity,protein binding,ATP binding	;;;;;;mitotic cytokinesis,protein phosphorylation,microtubule-based process,embryo development ending in birth or egg hatching,embryonic pattern specification,peptidyl-serine phosphorylation,peptidyl-threonine phosphorylation,peptidyl-tyrosine phosphorylation,positive regulation of proteasomal ubiquitin-dependent protein catabolic process,asymmetric protein localization involved in cell fate dete…
C36D2 / EVD2	Q27531	Q27531	-0.719073	-0.497644	0.719073	0.497644	3.45323e-05	54	Q27531	cyp-14a5	CYtochrome P450 family	Q27531_CAEEL	12	-39.2512	0.607488	C36D2	EVD2		monooxygenase activity,iron ion binding,oxidoreductase activity, acting on paired donors, with incorporation or reduction of molecular oxygen,heme binding	oxidation-reduction process
C36D2 / EVD2	G5EDB7;Q8I4E0	G5EDB7;Q8I4E0	0.501428	0.497635	0.501428	0.497635	1.55152e-08	25	G5EDB7;Q8I4E0	unc-25	Glutamic acid decarboxylase;Uncharacterized protein	G5EDB7_CAEEL;Q8I4E0_CAEEL	5	41.5614	1.41561	C36D2	EVD2	synaptic vesicle,axon,neuronal cell body,perikaryon,inhibitory synapse;	glutamate decarboxylase activity,pyridoxal phosphate binding;	gamma-aminobutyric acid biosynthetic process,synaptic transmission, GABAergic;
C36D2 / EVD2	P52713	P52713	-0.44294	-0.496808	0.44294	0.496808	3.66451e-20	263	P52713	alh-8	Probable methylmalonate-semialdehyde dehydrogenase [acylating], mitochondrial	MMSA_CAEEL	25	-26.4366	0.735634	C36D2	EVD2	mitochondrion	fatty-acyl-CoA binding,methylmalonate-semialdehyde dehydrogenase (acylating) activity,malonate-semialdehyde dehydrogenase (acetylating) activity	valine metabolic process,thymine metabolic process,oxidation-reduction process
C36D2 / EVD2	Q9GZD0	Q9GZD0	0.355036	0.496741	0.355036	0.496741	0.0584722	7	Q9GZD0	C04F5.8	Uncharacterized protein	Q9GZD0_CAEEL	2	27.9018	1.27902	C36D2	EVD2
C36D2 / EVD2	Q19877	Q19877	-2.0705	-0.496494	2.0705	0.496494	0.0128113	58	Q19877	rps-23	40S ribosomal protein S23	RS23_CAEEL	5	-76.1923	0.238077	C36D2	EVD2	cytosolic small ribosomal subunit	structural constituent of ribosome	translation
C36D2 / EVD2	Q9XVS4	Q9XVS4	-0.529838	-0.495905	0.529838	0.495905	0.0029574	78	Q9XVS4	dao-5	Dauer or Aging adult Overexpression	Q9XVS4_CAEEL	15	-30.7368	0.692632	C36D2	EVD2	nucleoplasm,nucleolus	signal transducer activity	insulin receptor signaling pathway,determination of adult lifespan,rRNA transcription,dauer larval development
C36D2 / EVD2	P90850	P90850	0.466094	0.49556	0.466094	0.49556	4.40539e-05	9	P90850	F26E4.3	Uncharacterized peptidase C1-like protein F26E4.3	YCF2E_CAEEL	2	38.1364	1.38136	C36D2	EVD2	extracellular space,lysosome	scavenger receptor activity,polysaccharide binding,cysteine-type endopeptidase activity	receptor-mediated endocytosis,immune response,cell adhesion,proteolysis involved in cellular protein catabolic process
C36D2 / EVD2	Q9XVH1	Q9XVH1	0.386815	0.495284	0.386815	0.495284	0.059351	4	Q9XVH1	ssp-37	Sperm Specific family, class P	Q9XVH1_CAEEL	1	30.7504	1.3075	C36D2	EVD2			defense response to Gram-negative bacterium
C36D2 / EVD2	Q27355;U4PC59;U4PFD0	Q27355;U4PC59;U4PFD0	0.650704	0.495068	0.650704	0.495068	0.00243418	6	Q27355;U4PC59;U4PFD0	lin-26	Transcription factor lin-26;Uncharacterized protein;Uncharacterized protein	LIN26_CAEEL;U4PC59_CAEEL;U4PFD0_CAEEL	1	56.9934	1.56993	C36D2	EVD2	nucleus;;	RNA polymerase II regulatory region sequence-specific DNA binding,transcription factor activity, sequence-specific DNA binding,metal ion binding;;	reproduction,transcription, DNA-templated,ectoderm development,gonad development,epidermis development,vulval development,regulation of cell fate specification,establishment or maintenance of epithelial cell apical/basal polarity,positive regulation of transcription from RNA polymerase II promoter;;
C36D2 / EVD2	O02323	O02323	-0.497387	-0.495021	0.497387	0.495021	2.89185e-05	49	O02323	lbp-7	Fatty acid-binding protein homolog 7	FABP7_CAEEL	8	-29.1611	0.708389	C36D2	EVD2		lipid binding
C36D2 / EVD2	Q20678	Q20678	-0.386597	-0.494723	0.386597	0.494723	0.0139119	14	Q20678	sec-3	Exocyst complex component 1	EXOC1_CAEEL	4	-23.5068	0.764932	C36D2	EVD2	exocyst,plasma membrane	protein binding,phosphatidylinositol-4,5-bisphosphate binding,GTP-Rho binding	exocytosis,Golgi to plasma membrane transport,protein transport,exocyst localization
C36D2 / EVD2	Q17770	Q17770	-0.382422	-0.494588	0.382422	0.494588	1.36203e-10	311	Q17770	pdi-2	Protein disulfide-isomerase 2	PDI2_CAEEL	31	-23.2851	0.767149	C36D2	EVD2	endoplasmic reticulum,endoplasmic reticulum lumen,procollagen-proline 4-dioxygenase complex	protein disulfide isomerase activity,protein-glutamine gamma-glutamyltransferase activity,peptidyl-proline 4-dioxygenase activity	protein folding,peptidyl-proline hydroxylation to 4-hydroxy-L-proline,endoplasmic reticulum unfolded protein response,macromolecule modification,cell redox homeostasis,oxidation-reduction process,protein deglutathionylation,regulation of oxidative stress-induced intrinsic apoptotic signaling pathway
C36D2 / EVD2	P49196	P49196	-0.42184	-0.494468	0.42184	0.494468	5.66586e-06	33	P49196	rps-12	40S ribosomal protein S12	RS12_CAEEL	5	-25.3528	0.746472	C36D2	EVD2	cytosolic small ribosomal subunit	structural constituent of ribosome	translation
C36D2 / EVD2	Q21918	Q21918	0.573247	0.493775	0.573247	0.493775	0.00166218	8	Q21918	CELE_R10H10.6	Uncharacterized protein	Q21918_CAEEL	2	48.7868	1.48787	C36D2	EVD2		riboflavin kinase activity	riboflavin biosynthetic process,phosphorylation
C36D2 / EVD2	Q20222;Q27GU2	Q20222;Q27GU2	0.156893	0.492666	0.156893	0.492666	0.000993804	57	Q20222;Q27GU2	lbp-3	Fatty acid-binding protein homolog 3;Lipid Binding Protein	FABP3_CAEEL;Q27GU2_CAEEL	7	11.4883	1.11488	C36D2	EVD2	extracellular region;	lipid binding;	;
C36D2 / EVD2	Q19821	Q19821	0.494915	0.491846	0.494915	0.491846	0.000875573	5	Q19821	rom-1	Rhomboid-related protein 1	ROM1_CAEEL	1	40.9237	1.40924	C36D2	EVD2	integral component of membrane	serine-type endopeptidase activity	protein processing
C36D2 / EVD2	Q09486	Q09486	1.1218	0.491669	1.1218	0.491669	7.65176e-06	94	Q09486	C30G12.2	Uncharacterized protein	Q09486_CAEEL	15	117.618	2.17618	C36D2	EVD2
C36D2 / EVD2	Q9XUB7	Q9XUB7	0.409746	0.491577	0.409746	0.491577	1.41548e-12	80	Q9XUB7	far-6	Fatty Acid/Retinol binding protein	Q9XUB7_CAEEL	9	32.8452	1.32845	C36D2	EVD2		lipid binding
C36D2 / EVD2	G4S7A1	G4S7A1	0.493609	0.491221	0.493609	0.491221	0.00715802	8	G4S7A1	CELE_F47G3.4	Uncharacterized protein	G4S7A1_CAEEL	1	40.7963	1.40796	C36D2	EVD2
C36D2 / EVD2	P90778	P90778	0.473848	0.490848	0.473848	0.490848	0.0229822	9	P90778	C55A6.3	Uncharacterized protein	P90778_CAEEL	1	38.8809	1.38881	C36D2	EVD2
C36D2 / EVD2	G5EBK1	G5EBK1	-0.908235	-0.490743	0.908235	0.490743	0.056139	7	G5EBK1	pbo-4	Na(+)/H(+) exchanger protein 7	PBO4_CAEEL	2	-46.7164	0.532836	C36D2	EVD2	integral component of membrane,basolateral plasma membrane	calmodulin binding,sodium:proton antiporter activity,potassium:proton antiporter activity	lipid transport involved in lipid storage,defecation,regulation of cellular pH,positive regulation of striated muscle contraction,regulation of intracellular pH,potassium ion transmembrane transport,sodium ion import across plasma membrane,hydrogen ion transmembrane transport,positive regulation of intestinal lipid absorption
C36D2 / EVD2	Q18242	Q18242	0.515211	0.490676	0.515211	0.490676	0.0360075	4	Q18242	C27B7.2	Uncharacterized protein	Q18242_CAEEL	1	42.9203	1.4292	C36D2	EVD2		protein binding
C36D2 / EVD2	Q56VZ2;Q9U365;Q9XXN4	Q56VZ2;Q9U365;Q9XXN4	-0.341155	-0.490655	0.341155	0.490655	1.75319e-11	120	Q56VZ2;Q9U365;Q9XXN4	ngp-1	Nuclear/nucleolar GTP-binding Protein family	Q56VZ2_CAEEL;Q9U365_CAEEL;Q9XXN4_CAEEL	21	-21.0591	0.789409	C36D2	EVD2	;;nucleolus	;;GTPase activity,GTP binding	;;ribosome biogenesis
C36D2 / EVD2	Q9N3I1	Q9N3I1	0.49202	0.489994	0.49202	0.489994	0.00451641	5	Q9N3I1	CELE_Y51H7C.13	Uncharacterized protein	Q9N3I1_CAEEL	1	40.6413	1.40641	C36D2	EVD2
C36D2 / EVD2	Q9U302	Q9U302	-0.176853	-0.489814	0.176853	0.489814	1.16846e-19	442	Q9U302	pab-1	Polyadenylate-binding protein	Q9U302_CAEEL	35	-11.5369	0.884631	C36D2	EVD2	cytoplasmic mRNA processing body,cytoplasm,polysome,P granule	mRNA binding,protein binding,protein C-terminus binding	nematode larval development,germ cell development,regulation of mitotic cell cycle, embryonic,mRNA metabolic process,germ cell proliferation,establishment of mitotic spindle localization,positive regulation of vulval development,regulation of spindle assembly,regulation of mitotic cytokinetic process,Requires Ontology
C36D2 / EVD2	Q21924	Q21924	0.436543	0.489322	0.436543	0.489322	0.00698376	9	Q21924	mos-2	Protein mos-2 homolog	MOS2_CAEEL	3	35.3357	1.35336	C36D2	EVD2	nucleus	nucleic acid binding,protein binding
C36D2 / EVD2	B6VQ59;Q19346	B6VQ59;Q19346	-0.606599	-0.48907	0.606599	0.48907	5.16152e-25	154	B6VQ59;Q19346	CELE_F11C1.5	Uncharacterized protein	B6VQ59_CAEEL;Q19346_CAEEL	23	-34.3257	0.656743	C36D2	EVD2	;	ATP binding,ATPase activity;	;
C36D2 / EVD2	Q9XWV2	Q9XWV2	0.442447	0.488826	0.442447	0.488826	3.00479e-21	145	Q9XWV2	Y37D8A.2	Putative phospholipase B-like 1	PLBL1_CAEEL	18	35.8908	1.35891	C36D2	EVD2	lysosome	hydrolase activity	lipid catabolic process
C36D2 / EVD2	Q20220	Q20220	-2.31244	0.487414	2.31244	0.487414	0.000219184	21	Q20220	CELE_F40F4.7	Uncharacterized protein	Q20220_CAEEL	6	-79.868	0.20132	C36D2	EVD2	NatA complex	N-acetyltransferase activity	N-terminal protein amino acid acetylation,mitotic sister chromatid cohesion,histone acetylation
C36D2 / EVD2	O16586	O16586	-0.473129	-0.487369	0.473129	0.487369	0.0556431	2	O16586	ttr-37	TransThyretin-Related family domain	O16586_CAEEL	1	-27.9599	0.720401	C36D2	EVD2	extracellular space
C36D2 / EVD2	Q17577	Q17577	-0.408825	-0.487236	0.408825	0.487236	2.46224e-05	15	Q17577	acs-7	Fatty Acid CoA Synthetase family	Q17577_CAEEL	3	-24.6764	0.753236	C36D2	EVD2		catalytic activity	metabolic process
C36D2 / EVD2	Q11185	Q11185	0.643441	0.487176	0.643441	0.487176	8.46478e-05	52	Q11185	C05D11.5	Putative hydroxypyruvate isomerase	HYI_CAEEL	11	56.205	1.56205	C36D2	EVD2		hydroxypyruvate isomerase activity
C36D2 / EVD2	Q19545	Q19545	-0.701595	-0.487073	0.701595	0.487073	8.98993e-27	182	Q19545	tag-184	UTP small subunit (SSU) processome component homolog	Q19545_CAEEL	39	-38.5108	0.614892	C36D2	EVD2	nucleolus,90S preribosome,small-subunit processome		maturation of SSU-rRNA from tricistronic rRNA transcript (SSU-rRNA, 5.8S rRNA, LSU-rRNA)
C36D2 / EVD2	P50444	P50444	0.102218	0.486975	0.102218	0.486975	0.000121266	9	P50444	R74.6	Protein pelota homolog	PELO_CAEEL	3	7.34223	1.07342	C36D2	EVD2	nucleus,cytoplasm	endonuclease activity,ribosome binding,metal ion binding	translation,ribosome disassembly,cell division,meiotic cell cycle,nuclear-transcribed mRNA catabolic process, non-stop decay,nonfunctional rRNA decay,nuclear-transcribed mRNA catabolic process, no-go decay,RNA surveillance,nucleic acid phosphodiester bond hydrolysis
C36D2 / EVD2	Q21219	Q21219	-0.569757	-0.485643	0.569757	0.485643	1.82598e-09	58	Q21219	pept-1	Peptide transporter family 1	PEPT1_CAEEL	9	-32.627	0.67373	C36D2	EVD2	integral component of membrane,apical plasma membrane	oligopeptide transmembrane transporter activity,dipeptide transporter activity	reproduction,nematode larval development,regulation of pH,response to oxidative stress,determination of adult lifespan,response to heat,protein transport,lipid storage,regulation of TOR signaling,oligopeptide transmembrane transport,positive regulation of growth rate,positive regulation of multicellular organism growth,dipeptide transport,amino acid homeostasis,regulation of endoplasmic reticulum…
C36D2 / EVD2	Q9BL17;V6CKC7	Q9BL17;V6CKC7	-0.521798	-0.484405	0.521798	0.484405	6.63428e-08	39	Q9BL17;V6CKC7	haf-6	HAlF transporter (PGP related)	Q9BL17_CAEEL;V6CKC7_CAEEL	7	-30.3497	0.696503	C36D2	EVD2	endoplasmic reticulum,integral component of membrane,perinuclear endoplasmic reticulum;	ATP binding,ATPase activity, coupled to transmembrane movement of substances;	RNA interference,transmembrane transport;
C36D2 / EVD2	A5PEW5;O62414	A5PEW5;O62414	0.428072	0.484269	0.428072	0.484269	1.83272e-05	14	A5PEW5;O62414	ric-4	Synaptosomal-associated protein	A5PEW5_CAEEL;O62414_CAEEL	3	34.5434	1.34543	C36D2	EVD2	plasma membrane,SNARE complex,synapse,presynapse;	SNAP receptor activity,syntaxin binding;	synaptic transmission, cholinergic,synaptic vesicle priming,synaptic vesicle fusion to presynaptic active zone membrane;
C36D2 / EVD2	Q17474	Q17474	0.757487	0.483406	0.757487	0.483406	0.00281684	13	Q17474	B0334.3	Uncharacterized protein	Q17474_CAEEL	1	69.0544	1.69054	C36D2	EVD2		magnesium ion binding,catalytic activity,thiamine pyrophosphate binding
C36D2 / EVD2	Q8MNV8	Q8MNV8	-0.46982	-0.483288	0.46982	0.483288	0.000194	10	Q8MNV8	C14B9.10	Uncharacterized protein	Q8MNV8_CAEEL	1	-27.7945	0.722055	C36D2	EVD2	mitochondrial respiratory chain complex III	ubiquinol-cytochrome-c reductase activity	mitochondrial electron transport, ubiquinol to cytochrome c,aerobic respiration,mitochondrial respiratory chain complex III assembly
C36D2 / EVD2	G5EFE7	G5EFE7	-0.484853	-0.483252	0.484853	0.483252	0.000313247	5	G5EFE7	fut-8	Alpha-(1,6)-fucosyltransferase	G5EFE7_CAEEL	1	-28.543	0.71457	C36D2	EVD2	integral component of membrane,Golgi cisterna membrane	fucosyltransferase activity,glycoprotein 6-alpha-L-fucosyltransferase activity,galactoside 6-L-fucosyltransferase activity,metal ion binding,alpha-(1->6)-fucosyltransferase activity	protein N-linked glycosylation,protein glycosylation in Golgi,fucosylation,N-glycan fucosylation
C36D2 / EVD2	Q9BKW0	Q9BKW0	0.619603	0.483174	0.619603	0.483174	0.00158536	9	Q9BKW0	Y92H12BL.4	Uncharacterized protein	Q9BKW0_CAEEL	2	53.6453	1.53645	C36D2	EVD2	cytoskeleton	4 iron, 4 sulfur cluster binding	signal transduction
C36D2 / EVD2	O16276	O16276	-0.36723	-0.482994	0.36723	0.482994	1.45134e-06	36	O16276	ugt-61	UDP-glucuronosyltransferase	O16276_CAEEL	9	-22.473	0.77527	C36D2	EVD2	integral component of membrane,intracellular membrane-bounded organelle	glucuronosyltransferase activity	metabolic process
C36D2 / EVD2	G4SP89	G4SP89	-0.403404	-0.482704	0.403404	0.482704	0.00125501	18	G4SP89	CELE_Y48A5A.3	Uncharacterized protein	G4SP89_CAEEL	3	-24.3928	0.756072	C36D2	EVD2
C36D2 / EVD2	Q18187	Q18187	-1.02506	-0.482207	1.02506	0.482207	0.0276549	12	Q18187	C25H3.3	Uncharacterized protein	Q18187_CAEEL	4	-50.8609	0.491391	C36D2	EVD2	cytoplasm	acyl-CoA hydrolase activity
C36D2 / EVD2	A0A0K3AW68;A0A0K3AYF1;O61866	A0A0K3AW68;A0A0K3AYF1;O61866	-1.04046	-0.48114	1.04046	0.48114	0.00694019	34	A0A0K3AW68;A0A0K3AYF1;O61866	lipl-5	Lipase;LIPase Like;Lipase	A0A0K3AW68_CAEEL;A0A0K3AYF1_CAEEL;O61866_CAEEL	5	-51.3826	0.486174	C36D2	EVD2	;;	;;hydrolase activity, acting on ester bonds	;;lipid catabolic process,defense response to Gram-negative bacterium
C36D2 / EVD2	Q18828	Q18828	-0.496534	-0.481082	0.496534	0.481082	0.00254175	10	Q18828	C54D10.5	Uncharacterized protein	Q18828_CAEEL	1	-29.1192	0.708808	C36D2	EVD2	integral component of membrane
C36D2 / EVD2	Q95XR4	Q95XR4	0.107681	0.480925	0.107681	0.480925	0.0409461	6	Q95XR4	epg-2	Ectopic P granules protein 2	EPG2_CAEEL	4	7.74948	1.07749	C36D2	EVD2	cytoplasm		macroautophagy,negative regulation of autophagosome assembly
C36D2 / EVD2	Q7JLB1	Q7JLB1	-0.0823362	0.480344	0.0823362	0.480344	0.0583246	9	Q7JLB1	ret-1	Reticulon-like protein	Q7JLB1_CAEEL	2	-5.54731	0.944527	C36D2	EVD2
C36D2 / EVD2	Q17994	Q17994	0.315662	0.480306	0.315662	0.480306	4.26135e-12	195	Q17994	got-2.2	Aspartate aminotransferase	Q17994_CAEEL	21	24.4582	1.24458	C36D2	EVD2	mitochondrion	L-aspartate:2-oxoglutarate aminotransferase activity,pyridoxal phosphate binding,L-phenylalanine:2-oxoglutarate aminotransferase activity	aspartate catabolic process,biosynthetic process
C36D2 / EVD2	A5Z2W3	A5Z2W3	0.236623	0.47975	0.236623	0.47975	1.98031e-05	76	A5Z2W3	CELE_R13H4.2	Uncharacterized protein	A5Z2W3_CAEEL	13	17.8231	1.17823	C36D2	EVD2
C36D2 / EVD2	P49197	P49197	-0.67581	-0.479359	0.67581	0.479359	3.04139e-05	74	P49197	rps-21	40S ribosomal protein S21	RS21_CAEEL	5	-37.4019	0.625981	C36D2	EVD2	cytosolic small ribosomal subunit	structural constituent of ribosome,protein binding	endonucleolytic cleavage in ITS1 to separate SSU-rRNA from 5.8S rRNA and LSU-rRNA from tricistronic rRNA transcript (SSU-rRNA, 5.8S rRNA, LSU-rRNA),endonucleolytic cleavage to generate mature 3'-end of SSU-rRNA from (SSU-rRNA, 5.8S rRNA, LSU-rRNA),translation
C36D2 / EVD2	Q17489	Q17489	0.479191	0.479241	0.479191	0.479241	1.72026e-10	107	Q17489	unc-44	Uncharacterized protein	Q17489_CAEEL	13	39.3962	1.39396	C36D2	EVD2
C36D2 / EVD2	Q7K7C1	Q7K7C1	0.642267	0.478982	0.642267	0.478982	0.00953161	12	Q7K7C1	CELE_Y106G6D.8	Uncharacterized protein	Q7K7C1_CAEEL	2	56.0779	1.56078	C36D2	EVD2
C36D2 / EVD2	O61880	O61880	-0.617993	-0.478747	0.617993	0.478747	9.32153e-06	50	O61880	CELE_F59B1.2	Uncharacterized protein	O61880_CAEEL	7	-34.8423	0.651577	C36D2	EVD2
C36D2 / EVD2	E1B6W2;Q9XTU2	E1B6W2;Q9XTU2	-0.195453	-0.478142	0.195453	0.478142	0.0145318	15	E1B6W2;Q9XTU2	CELE_Y49E10.21	Uncharacterized protein	E1B6W2_CAEEL;Q9XTU2_CAEEL	4	-12.6701	0.873299	C36D2	EVD2	;	;	;
C36D2 / EVD2	O45712	O45712	0.0190595	-0.478131	0.0190595	0.478131	0.00824785	38	O45712	CELE_R09B3.2	Uncharacterized protein	O45712_CAEEL	3	1.32987	1.0133	C36D2	EVD2	U12-type spliceosomal complex	RNA binding	mRNA splicing, via spliceosome
C36D2 / EVD2	H2L0Q1;Q6EZG8	H2L0Q1;Q6EZG8	-0.540548	-0.477775	0.540548	0.477775	4.07489e-20	136	H2L0Q1;Q6EZG8	CELE_ZK6.11	Uncharacterized protein	H2L0Q1_CAEEL;Q6EZG8_CAEEL	16	-31.249	0.68751	C36D2	EVD2	membrane raft;	;	innate immune response;
C36D2 / EVD2	Q95Q05	Q95Q05	0.395303	0.477517	0.395303	0.477517	5.47296e-06	17	Q95Q05	CELE_Y66D12A.10	Uncharacterized protein	Q95Q05_CAEEL	3	31.5219	1.31522	C36D2	EVD2
C36D2 / EVD2	Q20757	Q20757	-0.488895	-0.477269	0.488895	0.477269	5.39039e-09	70	Q20757	puf-5	Pumilio domain-containing protein 5	PUF5_CAEEL	12	-28.7429	0.712571	C36D2	EVD2	cytoplasmic mRNA processing body,cytoplasm,P granule	RNA binding	regulation of translation,cell cycle,multicellular organism development,positive regulation of embryonic development,oogenesis,cell division
C36D2 / EVD2	G5ECM9	G5ECM9	-0.193891	-0.476408	0.193891	0.476408	0.0126013	46	G5ECM9	cpi-2	Cystatin	G5ECM9_CAEEL	7	-12.5755	0.874245	C36D2	EVD2	extracellular space	protease binding,cysteine-type endopeptidase inhibitor activity	negative regulation of cysteine-type endopeptidase activity
C36D2 / EVD2	Q95YC6	Q95YC6	-0.440164	-0.475444	0.440164	0.475444	0.000480447	30	Q95YC6	C45B2.1	Uncharacterized protein	Q95YC6_CAEEL	5	-26.2949	0.737051	C36D2	EVD2
C36D2 / EVD2	Q19767	Q19767	-0.358955	-0.474453	0.358955	0.474453	0.0250871	22	Q19767	snb-2	SyNaptoBrevin related	Q19767_CAEEL	3	-22.0271	0.779729	C36D2	EVD2	integral component of membrane,SNARE complex	SNARE binding,SNAP receptor activity	exocytosis,vesicle fusion
C36D2 / EVD2	Q21817	Q21817	-0.180186	0.474438	0.180186	0.474438	0.103977	17	Q21817	CELE_R07E4.3	Uncharacterized protein	Q21817_CAEEL	4	-11.7411	0.882589	C36D2	EVD2	mitochondrial respiratory chain complex III	ubiquinol-cytochrome-c reductase activity	mitochondrial electron transport, ubiquinol to cytochrome c
C36D2 / EVD2	O17759	O17759	-0.332341	-0.474326	0.332341	0.474326	6.29189e-14	346	O17759	tkt-1	TransKeTolase homolog	O17759_CAEEL	35	-20.5753	0.794247	C36D2	EVD2		catalytic activity	metabolic process
C36D2 / EVD2	P24890	P24890	-0.0476131	-0.474145	0.0476131	0.474145	0.00916994	22	P24890	ctb-1	Cytochrome b	CYB_CAEEL	1	-3.24642	0.967536	C36D2	EVD2	cellular_component,mitochondrial inner membrane,integral component of membrane,respiratory chain	electron carrier activity,metal ion binding	respiratory electron transport chain,oxidation-reduction process
C36D2 / EVD2	O45143	O45143	0.235547	0.473796	0.235547	0.473796	0.0371406	12	O45143	C34H4.2	Uncharacterized protein	O45143_CAEEL	2	17.7353	1.17735	C36D2	EVD2	membrane raft		innate immune response
C36D2 / EVD2	Q93572	Q93572	-0.260459	-0.473695	0.260459	0.473695	2.55917e-06	176	Q93572	rpa-0	60S acidic ribosomal protein P0	RLA0_CAEEL	16	-16.5177	0.834823	C36D2	EVD2	ribosome		ribosome biogenesis
C36D2 / EVD2	Q86NC1	Q86NC1	0.123188	-0.472732	0.123188	0.472732	0.168066	7	Q86NC1	CELE_T22F3.3	Alpha-1,4 glucan phosphorylase	Q86NC1_CAEEL	1	8.91392	1.08914	C36D2	EVD2
C36D2 / EVD2	Q20939	Q20939	0.693353	0.470761	0.693353	0.470761	7.23519e-05	30	Q20939	F57B9.1	Putative pyridoxamine 5'-phosphate oxidase	PDXH_CAEEL	6	61.7037	1.61704	C36D2	EVD2		pyridoxamine-phosphate oxidase activity,FMN binding	pyridoxine biosynthetic process,pyridoxal phosphate biosynthetic process,oxidation-reduction process
C36D2 / EVD2	Q20584;Q27GQ5	Q20584;Q27GQ5	0.490617	0.470452	0.490617	0.470452	1.50798e-14	106	Q20584;Q27GQ5	CELE_F49C12.7	Uncharacterized protein	Q20584_CAEEL;Q27GQ5_CAEEL	15	40.5046	1.40505	C36D2	EVD2	;	;	;
C36D2 / EVD2	Q6BES8	Q6BES8	-0.228337	-0.470368	0.228337	0.470368	0.000636765	9	Q6BES8	CELE_F53F4.16	Uncharacterized protein	Q6BES8_CAEEL	1	-14.6382	0.853618	C36D2	EVD2
C36D2 / EVD2	Q21882	Q21882	-0.559017	-0.469566	0.559017	0.469566	6.06182e-07	28	Q21882	R09H10.3	Probable 5-hydroxyisourate hydrolase R09H10.3	HIUH1_CAEEL	5	-32.1236	0.678764	C36D2	EVD2		protein binding,hydroxyisourate hydrolase activity,identical protein binding	purine nucleobase metabolic process
C36D2 / EVD2	G5EET5	G5EET5	0.463801	0.469224	0.463801	0.469224	0.001692	5	G5EET5	hpl-1	HP1 Like (Heterochromatin protein)	G5EET5_CAEEL	1	37.917	1.37917	C36D2	EVD2	nucleus,nuclear heterochromatin	enzyme binding	reproduction,nematode larval development,germ cell development,gonad development,positive regulation of growth rate,negative regulation of vulval development,regulation of cell differentiation,negative regulation of Ras protein signal transduction
C36D2 / EVD2	O01758;Q86NJ7	O01758;Q86NJ7	-0.611867	-0.46887	0.611867	0.46887	5.97686e-05	22	O01758;Q86NJ7	dhs-2	DeHydrogenases, Short chain;DeHydrogenases, Short chain	O01758_CAEEL;Q86NJ7_CAEEL	6	-34.5651	0.654349	C36D2	EVD2	integral component of membrane;	oxidoreductase activity;	oxidation-reduction process;
C36D2 / EVD2	Q95QS4	Q95QS4	-0.471151	-0.468627	0.471151	0.468627	2.27905e-05	5	Q95QS4	C34E10.10	Uncharacterized protein	Q95QS4_CAEEL	1	-27.8611	0.721389	C36D2	EVD2	nucleolus,small-subunit processome	small ribosomal subunit rRNA binding	maturation of SSU-rRNA from tricistronic rRNA transcript (SSU-rRNA, 5.8S rRNA, LSU-rRNA)
C36D2 / EVD2	Q9XTZ2	Q9XTZ2	-0.112233	0.468567	0.112233	0.468567	0.00871933	18	Q9XTZ2	rsp-8	SR Protein (Splicing factor)	Q9XTZ2_CAEEL	4	-7.48449	0.925155	C36D2	EVD2		RNA binding	mRNA splicing, via spliceosome
C36D2 / EVD2	Q9XVV5	Q9XVV5	-0.642928	-0.468554	0.642928	0.468554	0.0359157	7	Q9XVV5	dpm-3	Probable dolichol-phosphate mannosyltransferase subunit 3	DPM3_CAEEL	1	-35.9588	0.640412	C36D2	EVD2	endoplasmic reticulum membrane,integral component of membrane,dolichol-phosphate-mannose synthase complex	dolichyl-phosphate beta-D-mannosyltransferase activity	GPI anchor biosynthetic process,protein O-linked mannosylation
C36D2 / EVD2	Q9TXK1	Q9TXK1	-0.363508	-0.468088	0.363508	0.468088	7.62322e-09	44	Q9TXK1	CELE_F54E2.1	Uncharacterized protein	Q9TXK1_CAEEL	6	-22.2728	0.777272	C36D2	EVD2	membrane raft		innate immune response
C36D2 / EVD2	G5EBU3	G5EBU3	0.0105369	0.466893	0.0105369	0.466893	0.0779488	19	G5EBU3	zmp-3	Matrix metalloproteinase	G5EBU3_CAEEL	6	0.733035	1.00733	C36D2	EVD2	proteinaceous extracellular matrix	metalloendopeptidase activity,metallopeptidase activity,zinc ion binding	proteolysis
C36D2 / EVD2	A5HU97	A5HU97	0.245481	0.466694	0.245481	0.466694	0.00483893	12	A5HU97	CELE_T28A11.2	Uncharacterized protein	A5HU97_CAEEL	2	18.5488	1.18549	C36D2	EVD2
C36D2 / EVD2	P46557	P46557	0.568852	0.466189	0.568852	0.466189	0.161916	2	P46557	mnp-1	Matrix non-peptidase homolog 1	MNP1_CAEEL	4	48.3343	1.48334	C36D2	EVD2	cytoplasm	zinc ion binding,peptide binding,metalloaminopeptidase activity	proteolysis,peptide catabolic process
C36D2 / EVD2	O02658;P91420	O02658;P91420	0.545258	0.465903	0.545258	0.465903	0.000232338	21	O02658;P91420	gsp-3;gsp-4	Serine/threonine-protein phosphatase	O02658_CAEEL;P91420_CAEEL	4	45.9282	1.45928	C36D2	EVD2	chromatin,nuclear chromatin,cytoplasm,pseudopodium;chromatin,nuclear chromatin,cytoplasm,pseudopodium	phosphoprotein phosphatase activity,metal ion binding;phosphoprotein phosphatase activity,metal ion binding	reproduction,protein dephosphorylation,male meiosis chromosome segregation,spermatogenesis,oviposition,cell differentiation,flagellated sperm motility,regulation of pseudopodium assembly;reproduction,protein dephosphorylation,male meiosis chromosome segregation,spermatogenesis,oviposition,cell differentiation,flagellated sperm motility,regulation of pseudopodium assembly
C36D2 / EVD2	O02357	O02357	0.304501	-0.465558	0.304501	0.465558	0.00626153	10	O02357	CELE_F35E12.5	Uncharacterized protein	O02357_CAEEL	5	23.4991	1.23499	C36D2	EVD2	membrane raft		innate immune response,defense response to Gram-negative bacterium,defense response to Gram-positive bacterium
C36D2 / EVD2	O44740	O44740	-0.237206	-0.465224	0.237206	0.465224	0.0709338	4	O44740	mei-2	Meiotic spindle formation protein 2	MEI2_CAEEL	1	-15.1613	0.848387	C36D2	EVD2	condensed nuclear chromosome,spindle pole,male pronucleus,cytoplasm,microtubule,katanin complex	protein binding,microtubule-severing ATPase activity	meiotic spindle organization,microtubule depolymerization,embryo development ending in birth or egg hatching,microtubule severing,cell division
C36D2 / EVD2	Q93878	Q93878	-0.927119	-0.464626	0.927119	0.464626	0.0615771	16	Q93878	erv-46	Yeast ERV (ER to Golgi transport Vesicle protein) homolog	Q93878_CAEEL	2	-47.4092	0.525908	C36D2	EVD2	integral component of membrane
C36D2 / EVD2	Q95XS1	Q95XS1	-4.15356	-0.464367	4.15356	0.464367	0.0205447	30	Q95XS1	trap-3	TRanslocon-Associated Protein	Q95XS1_CAEEL	4	-94.3811	0.0561893	C36D2	EVD2	intracellular,integral component of membrane		SRP-dependent cotranslational protein targeting to membrane
C36D2 / EVD2	P41958	P41958	0.456884	0.464309	0.456884	0.464309	0.0188512	5	P41958	ced-9	Apoptosis regulator ced-9	CED9_CAEEL	1	37.2574	1.37257	C36D2	EVD2	mitochondrion,mitochondrial outer membrane,endomembrane system,membrane,cell junction,organelle membrane,neuronal cell body,perikaryon,perinuclear region of cytoplasm,presynapse	GTPase activator activity,protein binding,protein homodimerization activity,protein heterodimerization activity	mitophagy,apoptotic process,intrinsic apoptotic signaling pathway in response to DNA damage,positive regulation of mitochondrial fusion,protein processing,actin filament depolymerization,positive regulation of embryonic development,negative regulation of apoptotic process,negative regulation of programmed cell death,positive regulation of GTPase activity,regulation of synapse organization,defense…
C36D2 / EVD2	C6KRJ5	C6KRJ5	0.33343	0.464105	0.33343	0.464105	0.000223537	10	C6KRJ5	CELE_T20D3.3	Uncharacterized protein	C6KRJ5_CAEEL	1	26.0005	1.26001	C36D2	EVD2
C36D2 / EVD2	Q19932	Q19932	-0.248356	-0.463876	0.248356	0.463876	0.0429492	4	Q19932	CELE_F31D5.2	Uncharacterized protein	Q19932_CAEEL	2	-15.8145	0.841855	C36D2	EVD2	integral component of membrane
C36D2 / EVD2	O18207	O18207	-0.197565	-0.463054	0.197565	0.463054	2.60157e-05	9	O18207	tbc-15	TBC (Tre-2/Bub2/Cdc16) domain family	O18207_CAEEL	1	-12.7979	0.872021	C36D2	EVD2
C36D2 / EVD2	O45713	O45713	-2.86507	-0.461972	2.86507	0.461972	0.0540267	40	O45713	CELE_R09B3.3	Uncharacterized protein	O45713_CAEEL	4	-86.2745	0.137255	C36D2	EVD2	U12-type spliceosomal complex	RNA binding,protein binding	mRNA splicing, via spliceosome
C36D2 / EVD2	Q18035	Q18035	-0.269888	-0.461679	0.269888	0.461679	0.000567683	10	Q18035	C16A3.6	Uncharacterized protein	Q18035_CAEEL	2	-17.0616	0.829384	C36D2	EVD2	nucleolus,preribosome, large subunit precursor		maturation of 5.8S rRNA,maturation of LSU-rRNA
C36D2 / EVD2	O02141	O02141	0.0676085	0.460894	0.0676085	0.460894	3.59802e-11	78	O02141	C46G7.2	Uncharacterized protein	O02141_CAEEL	10	4.7978	1.04798	C36D2	EVD2	A band,striated muscle dense body
C36D2 / EVD2	Q9N2Y1	Q9N2Y1	-0.443414	-0.460874	0.443414	0.460874	5.73102e-11	36	Q9N2Y1	pbo-1	Uncharacterized protein	Q9N2Y1_CAEEL	7	-26.4608	0.735392	C36D2	EVD2		calcium ion binding
C36D2 / EVD2	Q9XVT6	Q9XVT6	-0.770079	-0.459988	0.770079	0.459988	0.000192786	5	Q9XVT6	C03C11.1	Uncharacterized protein	Q9XVT6_CAEEL	2	-41.3615	0.586385	C36D2	EVD2
C36D2 / EVD2	Q21106	Q21106	0.312015	0.459695	0.312015	0.459695	0.000140157	11	Q21106	dcaf-1	DDB1- and CUL4-associated factor homolog 1	DCAF1_CAEEL	5	24.144	1.24144	C36D2	EVD2	cellular_component,nucleus	molecular_function	biological_process,protein ubiquitination
C36D2 / EVD2	Q23028	Q23028	-0.621058	-0.459367	0.621058	0.459367	0.000921074	19	Q23028	CELE_R09F10.5	Uncharacterized protein	Q23028_CAEEL	2	-34.9806	0.650194	C36D2	EVD2	integral component of membrane
C36D2 / EVD2	Q22945	Q22945	-0.589999	-0.459188	0.589999	0.459188	2.35739e-14	50	Q22945	CELE_F08F3.4	Uncharacterized protein	Q22945_CAEEL	8	-33.5657	0.664343	C36D2	EVD2		catalytic activity,coenzyme binding	innate immune response
C36D2 / EVD2	Q09936	Q09936	0.466025	0.458964	0.466025	0.458964	6.20687e-07	77	Q09936	C53C9.2	Uncharacterized protein C53C9.2	YSE2_CAEEL	15	38.1298	1.3813	C36D2	EVD2
C36D2 / EVD2	Q960A1	Q960A1	-0.469052	-0.458738	0.469052	0.458738	0.0044104	5	Q960A1	gad-3	Probable aldehyde oxidase gad-3	GAD3_CAEEL	1	-27.7561	0.722439	C36D2	EVD2	cytosol	aldehyde oxidase activity,xanthine dehydrogenase activity,iron ion binding,electron carrier activity,oxidoreductase activity, acting on CH-OH group of donors,oxidoreductase activity, acting on the aldehyde or oxo group of donors,flavin adenine dinucleotide binding,2 iron, 2 sulfur cluster binding,Requires Ontology	xanthine catabolic process,electron transport chain,endoplasmic reticulum unfolded protein response
C36D2 / EVD2	Q18822	Q18822	-0.593321	-0.457433	0.593321	0.457433	3.35065e-12	95	Q18822	alh-10	ALdehyde deHydrogenase	Q18822_CAEEL	17	-33.7185	0.662815	C36D2	EVD2		oxidoreductase activity	oxidation-reduction process
C36D2 / EVD2	Q18074	Q18074	0.53069	0.457143	0.53069	0.457143	5.46122e-23	73	Q18074	C18B2.3	Uncharacterized protein	Q18074_CAEEL	9	44.462	1.44462	C36D2	EVD2
C36D2 / EVD2	A0A0K3AUM4;Q09990	A0A0K3AUM4;Q09990	-0.243372	-0.456822	0.243372	0.456822	8.73428e-05	15	A0A0K3AUM4;Q09990	lin-23	Uncharacterized protein;F-box/WD repeat-containing protein lin-23	A0A0K3AUM4_CAEEL;LIN23_CAEEL	6	-15.5232	0.844768	C36D2	EVD2	;nucleus,cytoplasm,cytosol	;beta-catenin binding,phosphatase binding,protein dimerization activity	;ubiquitin-dependent protein catabolic process,cell cycle,negative regulation of cell proliferation,negative regulation of centrosome duplication,SCF-dependent proteasomal ubiquitin-dependent protein catabolic process,regulation of protein stability,neuron projection morphogenesis,cell division
C36D2 / EVD2	O45904	O45904	0.0887647	0.456231	0.0887647	0.456231	1.40261e-07	160	O45904	lec-1	Galectin	O45904_CAEEL	21	6.34592	1.06346	C36D2	EVD2
C36D2 / EVD2	B2D6P1	B2D6P1	-0.434467	-0.455827	0.434467	0.455827	1.38343e-05	10	B2D6P1	rmd-2	Regulator of Microtubule Dynamics	B2D6P1_CAEEL	1	-26.0033	0.739967	C36D2	EVD2
C36D2 / EVD2	Q86ND9;Q95QA3	Q86ND9;Q95QA3	0.327945	0.455826	0.327945	0.455826	0.0589498	2	Q86ND9;Q95QA3	tag-232	Uncharacterized protein	Q86ND9_CAEEL;Q95QA3_CAEEL	1	25.5224	1.25522	C36D2	EVD2	;	;	;
C36D2 / EVD2	Q22664	Q22664	0.582208	0.455477	0.582208	0.455477	0.139604	3	Q22664	CELE_T22C1.4	Uncharacterized protein	Q22664_CAEEL	1	49.7139	1.49714	C36D2	EVD2	Ctf18 RFC-like complex	molecular_function	mitotic sister chromatid cohesion
C36D2 / EVD2	P34594	P34594	-0.829009	-0.455343	0.829009	0.455343	2.3241e-05	13	P34594	ZC262.2	Uncharacterized protein ZC262.2	YOD2_CAEEL	4	-43.7084	0.562916	C36D2	EVD2
C36D2 / EVD2	Q21568	Q21568	0.210067	-0.454132	0.210067	0.454132	4.41323e-05	56	Q21568	M28.5	NHP2-like protein 1 homolog	NH2L1_CAEEL	6	15.6742	1.15674	C36D2	EVD2	box C/D snoRNP complex,small-subunit processome,U4/U6 x U5 tri-snRNP complex,precatalytic spliceosome,cytosolic large ribosomal subunit	RNA binding	mRNA splicing, via spliceosome,maturation of LSU-rRNA,maturation of SSU-rRNA,translation
C36D2 / EVD2	H2KZY6	H2KZY6	0.280792	0.453874	0.280792	0.453874	1.4952e-06	32	H2KZY6	marg-1	Pharyngeal MARGginal cell marker	H2KZY6_CAEEL	6	21.4861	1.21486	C36D2	EVD2
C36D2 / EVD2	Q19942;Q19944	Q19942;Q19944	0.372686	0.453851	0.372686	0.453851	0.00775026	3	Q19942;Q19944	CELE_F31F6.1;CELE_F31F6.3	Uncharacterized protein	Q19942_CAEEL;Q19944_CAEEL	1	29.4762	1.29476	C36D2	EVD2	;	;	;
C36D2 / EVD2	P52819	P52819	-0.566812	-0.453657	0.566812	0.453657	8.9838e-05	58	P52819	rpl-22	60S ribosomal protein L22	RL22_CAEEL	6	-32.4893	0.675107	C36D2	EVD2	cytosolic large ribosomal subunit	RNA binding,structural constituent of ribosome	cytoplasmic translation
C36D2 / EVD2	Q8MNT9	Q8MNT9	0.449004	0.453624	0.449004	0.453624	0.000897936	5	Q8MNT9	nmad-1	DNA N6-methyl adenine demethylase	NMAD1_CAEEL	1	36.5098	1.3651	C36D2	EVD2		oxidative DNA demethylase activity,metal ion binding,dioxygenase activity	oxidative DNA demethylation
C36D2 / EVD2	H2KY98;H2KY99;Q2Z1N7	H2KY98;H2KY99;Q2Z1N7	-0.392406	-0.45252	0.392406	0.45252	5.18942e-06	9	H2KY98;H2KY99;Q2Z1N7	CELE_Y25C1A.7	Protein YIPF;Uncharacterized protein;Protein YIPF	H2KY98_CAEEL;H2KY99_CAEEL;Q2Z1N7_CAEEL	1	-23.8142	0.761858	C36D2	EVD2	;Golgi apparatus,integral component of membrane;	;Rab GTPase binding;	;;
C36D2 / EVD2	O02362	O02362	-0.480142	-0.452165	0.480142	0.452165	8.19553e-08	57	O02362	CELE_F35E12.10	Uncharacterized protein	O02362_CAEEL	14	-28.3093	0.716907	C36D2	EVD2	membrane raft		innate immune response,defense response to Gram-negative bacterium
C36D2 / EVD2	P34436;Q1W0S5	P34436;Q1W0S5	-1.98557	-0.452153	1.98557	0.452153	0.126903	11	P34436;Q1W0S5	F44E2.6;CELE_F44E2.6	Uncharacterized protein F44E2.6;Uncharacterized protein	YL56_CAEEL;Q1W0S5_CAEEL	1	-74.7486	0.252514	C36D2	EVD2	;	peptide-methionine (R)-S-oxide reductase activity,metal ion binding;	response to oxidative stress,protein repair,oxidation-reduction process;
C36D2 / EVD2	Q23159	Q23159	0.133766	0.452098	0.133766	0.452098	0.189945	3	Q23159	CELE_W04D2.4	Uncharacterized protein	Q23159_CAEEL	1	9.71539	1.09715	C36D2	EVD2		nucleic acid binding
C36D2 / EVD2	Q17828	Q17828	-0.438118	-0.451398	0.438118	0.451398	0.0121119	9	Q17828	C08F8.2	ATP-dependent RNA helicase SUV3 homolog, mitochondrial	SUV3_CAEEL	5	-26.1903	0.738097	C36D2	EVD2	nucleus,mitochondrial matrix,mitochondrial degradosome	DNA binding,DNA helicase activity,ATP-dependent RNA helicase activity,ATP binding	mitochondrial RNA 3'-end processing,RNA catabolic process,DNA duplex unwinding
C36D2 / EVD2	Q22159	Q22159	-0.618272	-0.450933	0.618272	0.450933	0.00161239	17	Q22159	CELE_T04F3.4	Uncharacterized protein	Q22159_CAEEL	3	-34.8549	0.651451	C36D2	EVD2		calcium ion binding
C36D2 / EVD2	Q20022	Q20022	-0.281695	-0.450059	0.281695	0.450059	0.004778	9	Q20022	CELE_F35C11.5	Uncharacterized protein	Q20022_CAEEL	2	-17.7376	0.822624	C36D2	EVD2	extracellular region,integral component of membrane	phospholipase A2 activity	phospholipid metabolic process,arachidonic acid secretion
C36D2 / EVD2	Q22460	Q22460	0.318106	0.450037	0.318106	0.450037	1.97229e-07	29	Q22460	bca-1	Beta carbonic anhydrase 1	BCA1_CAEEL	5	24.6692	1.24669	C36D2	EVD2	cellular_component	molecular_function,carbonate dehydratase activity,zinc ion binding	biological_process
C36D2 / EVD2	O76722	O76722	-0.150694	-0.449622	0.150694	0.449622	0.0820922	5	O76722	nlp-47	Neuropeptide-Like Protein	O76722_CAEEL	1	-9.91831	0.900817	C36D2	EVD2			neuropeptide signaling pathway
C36D2 / EVD2	O45730	O45730	0.421759	0.449154	0.421759	0.449154	0.000387883	27	O45730	pmp-4	Peroxisomal Membrane Protein related	O45730_CAEEL	7	33.956	1.33956	C36D2	EVD2	integral component of membrane	ATP binding,ATPase activity, coupled to transmembrane movement of substances	transmembrane transport
C36D2 / EVD2	G5EBI4	G5EBI4	-0.497475	-0.44883	0.497475	0.44883	0.0486983	4	G5EBI4	ceeh-1	Epoxide hydrolase 1	CEEH1_CAEEL	2	-29.1655	0.708345	C36D2	EVD2	integral component of membrane	epoxide hydrolase activity	cellular lipid metabolic process
C36D2 / EVD2	O45499	O45499	-0.781686	-0.448353	0.781686	0.448353	0.027817	50	O45499	rps-26	40S ribosomal protein S26	RS26_CAEEL	6	-41.8313	0.581687	C36D2	EVD2	cytosolic small ribosomal subunit	mRNA binding,structural constituent of ribosome	translation,determination of adult lifespan
C36D2 / EVD2	P50880	P50880	-0.548216	-0.448032	0.548216	0.448032	3.50039e-07	264	P50880	rpl-3	60S ribosomal protein L3	RL3_CAEEL	27	-31.6135	0.683865	C36D2	EVD2	cytosolic large ribosomal subunit	RNA binding,structural constituent of ribosome	ribosomal large subunit assembly,translation
C36D2 / EVD2	A5PEY0	A5PEY0	-1.24221	-0.447804	1.24221	0.447804	0.0300788	26	A5PEY0	CELE_Y37H2A.14	Uncharacterized protein	A5PEY0_CAEEL	5	-57.7275	0.422725	C36D2	EVD2	integral component of membrane
C36D2 / EVD2	P90790	P90790	-0.563293	-0.447594	0.563293	0.447594	1.1996e-12	61	P90790	CELE_D2030.3	Uncharacterized protein	P90790_CAEEL	12	-32.3244	0.676756	C36D2	EVD2	nucleus
C36D2 / EVD2	G5EGT4	G5EGT4	-0.380633	-0.447502	0.380633	0.447502	0.00701189	9	G5EGT4	clh-5	Chloride channel protein	G5EGT4_CAEEL	2	-23.1899	0.768101	C36D2	EVD2	integral component of plasma membrane	voltage-gated chloride channel activity	chloride transmembrane transport
C36D2 / EVD2	O01925	O01925	-0.709134	-0.447166	0.709134	0.447166	0.0016674	29	O01925	mboa-6	Lysophospholipid acyltransferase 5	MBOA5_CAEEL	4	-38.8313	0.611687	C36D2	EVD2	endoplasmic reticulum,endoplasmic reticulum membrane,integral component of membrane	O-acyltransferase activity,1-acylglycerophosphocholine O-acyltransferase activity	nematode larval development,phosphatidylethanolamine biosynthetic process,phosphatidylcholine biosynthetic process,phosphatidylserine biosynthetic process,positive regulation of growth rate,post-embryonic body morphogenesis
C36D2 / EVD2	O16547	O16547	-0.44539	-0.447038	0.44539	0.447038	0.00429681	5	O16547	C35A11.4	Uncharacterized protein	O16547_CAEEL	1	-26.5614	0.734386	C36D2	EVD2	integral component of membrane	transmembrane transporter activity	transmembrane transport
C36D2 / EVD2	Q09444	Q09444	0.106555	0.44695	0.106555	0.44695	2.77246e-10	122	Q09444	ubh-4	Probable ubiquitin carboxyl-terminal hydrolase ubh-4	UBH4_CAEEL	17	7.66541	1.07665	C36D2	EVD2	cytoplasm	thiol-dependent ubiquitin-specific protease activity	ubiquitin-dependent protein catabolic process,protein deubiquitination
C36D2 / EVD2	O01614	O01614	-0.198544	-0.446371	0.198544	0.446371	1.04951e-12	115	O01614	ugt-12	UDP-GlucuronosylTransferase	O01614_CAEEL	16	-12.8571	0.871429	C36D2	EVD2	integral component of membrane,intracellular membrane-bounded organelle	glucuronosyltransferase activity	metabolic process
C36D2 / EVD2	Q21916	Q21916	-0.519925	-0.44595	0.519925	0.44595	6.66607e-12	38	Q21916	CELE_R10H10.3	Uncharacterized protein	Q21916_CAEEL	6	-30.2592	0.697408	C36D2	EVD2
C36D2 / EVD2	Q69YZ0;Q69YZ1;Q9U2K1	Q69YZ0;Q69YZ1;Q9U2K1	-0.876236	-0.445629	0.876236	0.445629	0.024506	36	Q69YZ0;Q69YZ1;Q9U2K1	pqn-83	Prion-like-(Q/N-rich)-domain-bearing protein	Q69YZ0_CAEEL;Q69YZ1_CAEEL;Q9U2K1_CAEEL	5	-45.5213	0.544787	C36D2	EVD2	;;integral component of membrane	;;	;;
C36D2 / EVD2	P34645	P34645	0.20658	0.445206	0.20658	0.445206	0.000291633	42	P34645	ZK512.7	Uncharacterized protein ZK512.7	YOQ7_CAEEL	6	15.3949	1.15395	C36D2	EVD2
C36D2 / EVD2	P17140	P17140	0.40971	0.445149	0.40971	0.445149	2.70322e-10	65	P17140	let-2	Collagen alpha-2(IV) chain	CO4A2_CAEEL	8	32.8419	1.32842	C36D2	EVD2	collagen type IV trimer,basement membrane	structural molecule activity,extracellular matrix structural constituent conferring tensile strength	protein localization,embryo development ending in birth or egg hatching,cellular component organization,gonad morphogenesis,regulation of distal tip cell migration
C36D2 / EVD2	Q18949	Q18949	0.108896	0.445029	0.108896	0.445029	0.000728193	13	Q18949	CELE_D1054.3	Uncharacterized protein	Q18949_CAEEL	2	7.84023	1.0784	C36D2	EVD2
C36D2 / EVD2	Q20576	Q20576	0.304638	0.445023	0.304638	0.445023	0.00625723	9	Q20576	pqn-39	Prion-like-(Q/N-rich)-domain-bearing protein	Q20576_CAEEL	3	23.5109	1.23511	C36D2	EVD2	cytosol	RNA binding,pseudouridine synthase activity	enzyme-directed rRNA pseudouridine synthesis
C36D2 / EVD2	G5ECS4	G5ECS4	-0.500348	-0.444827	0.500348	0.444827	0.00714961	4	G5ECS4	glf-1	GaLactoFuranose synthesis (UGM, UDP-galactopyranose mutase)	G5ECS4_CAEEL	5	-29.3064	0.706936	C36D2	EVD2	cytoplasm	UDP-galactopyranose mutase activity,oxidoreductase activity	cellular polysaccharide biosynthetic process,oxidation-reduction process
C36D2 / EVD2	P15796	P15796	-0.273753	0.444627	0.273753	0.444627	0.0316155	25	P15796	hil-2	Histone H1.2	H12_CAEEL	5	-17.2835	0.827165	C36D2	EVD2	nucleosome,nucleus	DNA binding	nucleosome assembly
C36D2 / EVD2	G5EGC7	G5EGC7	0.167273	0.443995	0.167273	0.443995	0.117908	5	G5EGC7	hrg-2	Cadmium-inducible lysosomal protein CDR-5	G5EGC7_CAEEL	1	12.2934	1.12293	C36D2	EVD2	integral component of membrane	heme binding
C36D2 / EVD2	Q9XWG3	Q9XWG3	0.434098	0.443882	0.434098	0.443882	0.00986775	5	Q9XWG3	Y63D3A.4	5'-tyrosyl-DNA phosphodiesterase	TYDP2_CAEEL	2	35.1066	1.35107	C36D2	EVD2	nucleus	nuclease activity,identical protein binding,metal ion binding	DNA repair,nucleic acid phosphodiester bond hydrolysis
C36D2 / EVD2	Q9NAN2	Q9NAN2	0.77722	0.443612	0.77722	0.443612	1.84772e-05	10	Q9NAN2	par-6	Partitioning defective protein 6	PAR6_CAEEL	4	71.3825	1.71383	C36D2	EVD2	cytoplasm,plasma membrane,bicellular tight junction,cell cortex,integral component of membrane	protein kinase C binding,protein binding,Rho GTPase binding	cell adhesion,establishment or maintenance of cell polarity,single fertilization,gastrulation,gonadal mesoderm development,gonad development,polarity specification of anterior/posterior axis,cell differentiation,establishment of mitotic spindle localization,cell division
C36D2 / EVD2	Q95Q32	Q95Q32	0.481363	0.443489	0.481363	0.443489	0.0299056	5	Q95Q32	CELE_Y105E8B.9	Uncharacterized protein	Q95Q32_CAEEL	1	39.6062	1.39606	C36D2	EVD2	lysosome	hydrolase activity, hydrolyzing O-glycosyl compounds	carbohydrate metabolic process
C36D2 / EVD2	A5JYW9;O01319	A5JYW9;O01319	0.282173	0.442868	0.282173	0.442868	0.000681034	10	A5JYW9;O01319	sin-3	SIN3 (Yeast Switch INdependent) histone deacetylase component homolog	A5JYW9_CAEEL;O01319_CAEEL	5	21.6025	1.21603	C36D2	EVD2	Sin3 complex;	RNA polymerase II transcription corepressor activity,protein binding,histone deacetylase activity;	negative regulation of transcription from RNA polymerase II promoter,cell fate specification,histone deacetylation,locomotion,vulval development,nematode male tail mating organ morphogenesis;
C36D2 / EVD2	Q22508	Q22508	0.103964	0.442749	0.103964	0.442749	4.38438e-09	74	Q22508	tag-18	Uncharacterized protein	Q22508_CAEEL	13	7.47224	1.07472	C36D2	EVD2
C36D2 / EVD2	Q21024;Q86MP4	Q21024;Q86MP4	0.801858	0.442494	0.801858	0.442494	0.0254867	24	Q21024;Q86MP4	rnh-1.0	RNase H	Q21024_CAEEL;Q86MP4_CAEEL	5	74.3345	1.74335	C36D2	EVD2	;	;	;
C36D2 / EVD2	P34528	P34528	-0.380011	-0.442135	0.380011	0.442135	9.43057e-08	117	P34528	K12H4.7	Putative serine protease K12H4.7	YM67_CAEEL	15	-23.1568	0.768432	C36D2	EVD2	cellular_component	serine-type peptidase activity,dipeptidyl-peptidase activity	proteolysis,innate immune response
C36D2 / EVD2	O44995	O44995	-0.639708	-0.442074	0.639708	0.442074	6.28014e-10	117	O44995	CELE_K12C11.1	Uncharacterized protein	O44995_CAEEL	19	-35.8157	0.641843	C36D2	EVD2		aminopeptidase activity,manganese ion binding	proteolysis
C36D2 / EVD2	P52554	P52554	-0.486533	-0.442048	0.486533	0.442048	0.00422087	51	P52554	pfd-6	Probable prefoldin subunit 6	PFD6_CAEEL	6	-28.6262	0.713738	C36D2	EVD2	cytoplasm,prefoldin complex	unfolded protein binding,chaperone binding	protein folding,chaperone-mediated protein complex assembly
C36D2 / EVD2	Q95XV8;U4PAX5;U4PBB7;U4PE60;U4PLR3;U4PR20	Q95XV8;U4PAX5;U4PBB7;U4PE60;U4PLR3;U4PR20	0.42548	0.441785	0.42548	0.441785	0.00103181	10	Q95XV8;U4PAX5;U4PBB7;U4PE60;U4PLR3;U4PR20	kvs-5	Uncharacterized protein	Q95XV8_CAEEL;U4PAX5_CAEEL;U4PBB7_CAEEL;U4PE60_CAEEL;U4PLR3_CAEEL;U4PR20_CAEEL	2	34.3019	1.34302	C36D2	EVD2	;;;;voltage-gated potassium channel complex,integral component of membrane;	;;;;voltage-gated potassium channel activity;	;;;;regulation of ion transmembrane transport,protein homooligomerization,potassium ion transmembrane transport;
C36D2 / EVD2	G5EDV7	G5EDV7	-0.0935101	0.441675	0.0935101	0.441675	0.000120916	45	G5EDV7	CELE_Y53H1B.2	Uncharacterized protein	G5EDV7_CAEEL	9	-6.27603	0.93724	C36D2	EVD2
C36D2 / EVD2	Q20206	Q20206	-0.520517	-0.441632	0.520517	0.441632	2.21586e-07	105	Q20206	rps-11	Ribosomal Protein, Small subunit	Q20206_CAEEL	10	-30.2878	0.697122	C36D2	EVD2	cytosolic small ribosomal subunit	structural constituent of ribosome	translation,determination of adult lifespan
C36D2 / EVD2	Q9XWZ2	Q9XWZ2	-0.0950504	-0.441474	0.0950504	0.441474	1.14472e-08	121	Q9XWZ2	acdh-11	Acyl-CoA dehydrogenase family member 11	ACD11_CAEEL	23	-6.37605	0.93624	C36D2	EVD2		nucleotide binding,oxidoreductase activity, acting on the CH-CH group of donors	fatty acid metabolic process,oxidation-reduction process
C36D2 / EVD2	Q09299	Q09299	-0.23122	-0.440855	0.23122	0.440855	0.00871259	24	Q09299	EEED8.10	Putative RNA-binding protein EEED8.10	YQOA_CAEEL	5	-14.8086	0.851914	C36D2	EVD2		RNA binding
C36D2 / EVD2	Q9N4L5	Q9N4L5	-0.391191	0.44077	0.391191	0.44077	0.0538809	6	Q9N4L5	CELE_ZK973.1	Uncharacterized protein	Q9N4L5_CAEEL	2	-23.75	0.7625	C36D2	EVD2		nucleic acid binding	nucleobase-containing compound metabolic process
C36D2 / EVD2	K8ESE2;O45391	K8ESE2;O45391	-0.318405	-0.440647	0.318405	0.440647	9.0431e-05	77	K8ESE2;O45391	cth-1	CystaTHionine gamma lyase	K8ESE2_CAEEL;O45391_CAEEL	9	-19.8044	0.801956	C36D2	EVD2	;cytoplasm	;cystathionine gamma-synthase activity,cystathionine gamma-lyase activity,pyridoxal phosphate binding	;cysteine biosynthetic process via cystathionine,transsulfuration,'de novo' L-methionine biosynthetic process
C36D2 / EVD2	Q18806	Q18806	-0.132891	0.440641	0.132891	0.440641	1.48762e-05	10	Q18806	rig-3	NeuRonal IGCAM	Q18806_CAEEL	3	-8.79982	0.912002	C36D2	EVD2	plasma membrane,cell junction,axon,anchored component of membrane,synapse
C36D2 / EVD2	Q09504	Q09504	0.434657	0.44046	0.434657	0.44046	0.00742553	5	Q09504	C45G9.2	Uncharacterized tRNA-dihydrouridine synthase-like protein C45G9.2	YQI2_CAEEL	1	35.159	1.35159	C36D2	EVD2		tRNA dihydrouridine synthase activity,flavin adenine dinucleotide binding	tRNA dihydrouridine synthesis,oxidation-reduction process
C36D2 / EVD2	Q95ZS2	Q95ZS2	-0.375345	-0.439584	0.375345	0.439584	0.000305136	15	Q95ZS2	tdc-1	Tyrosine decarboxylase	TDC1_CAEEL	4	-22.9079	0.770921	C36D2	EVD2	cytoplasm,axon,neuronal cell body,perikaryon	tyrosine decarboxylase activity,pyridoxal phosphate binding	cellular amino acid metabolic process,octopamine biosynthetic process
C36D2 / EVD2	Q95X44	Q95X44	-0.0965268	-0.43958	0.0965268	0.43958	4.23411e-10	165	Q95X44	vha-8	Vacuolar H ATPase	Q95X44_CAEEL	12	-6.47181	0.935282	C36D2	EVD2	cytoplasm,plasma membrane,apical plasma membrane,proton-transporting two-sector ATPase complex, catalytic domain	proton-transporting ATPase activity, rotational mechanism	ATP hydrolysis coupled proton transport
C36D2 / EVD2	Q23320	Q23320	0.389923	0.439052	0.389923	0.439052	3.80861e-05	28	Q23320	CELE_ZC443.1	Uncharacterized protein	Q23320_CAEEL	7	31.0324	1.31032	C36D2	EVD2		oxidoreductase activity	oxidation-reduction process
C36D2 / EVD2	Q21736	Q21736	-0.727723	-0.439014	0.727723	0.439014	2.40162e-09	59	Q21736	CELE_R05D11.4	Uncharacterized protein	Q21736_CAEEL	12	-39.6144	0.603856	C36D2	EVD2	nucleolus,cytoplasm	nucleic acid binding,ATP-dependent RNA helicase activity,ATP binding	rRNA processing,RNA secondary structure unwinding
C36D2 / EVD2	O17038	O17038	-2.773	-0.439001	2.773	0.439001	0.000191422	48	O17038	col-143	COLlagen	O17038_CAEEL	9	-85.37	0.1463	C36D2	EVD2	collagen trimer,integral component of membrane	structural constituent of cuticle
C36D2 / EVD2	Q9U3M0	Q9U3M0	0.0732734	0.438261	0.0732734	0.438261	1.62625e-07	54	Q9U3M0	C46C2.5	Uncharacterized protein	Q9U3M0_CAEEL	8	5.21011	1.0521	C36D2	EVD2
C36D2 / EVD2	H2KZ73;H8W3Y1;Q8T3B7	H2KZ73;H8W3Y1;Q8T3B7	0.662012	0.43787	0.662012	0.43787	0.000571921	24	H2KZ73;H8W3Y1;Q8T3B7	noah-1	NOmpA Homolog (Drosophila nompA: no mechanoreceptor potential A)	H2KZ73_CAEEL;H8W3Y1_CAEEL;Q8T3B7_CAEEL	11	58.2288	1.58229	C36D2	EVD2	;integral component of membrane;	;;	;epithelial cell development,molting cycle, collagen and cuticulin-based cuticle,cuticle development;
C36D2 / EVD2	G5EG11	G5EG11	-0.539199	-0.437599	0.539199	0.437599	2.357e-05	63	G5EG11	fat-4	Delta(5) fatty acid desaturase fat-4	FAT4_CAEEL	7	-31.1847	0.688153	C36D2	EVD2	integral component of membrane	stearoyl-CoA 9-desaturase activity	unsaturated fatty acid biosynthetic process,oxidation-reduction process
C36D2 / EVD2	Q19004	Q19004	-0.547201	-0.437456	0.547201	0.437456	1.69943e-13	89	Q19004	aagr-1	Acid Alpha Glucosidase Relate	Q19004_CAEEL	19	-31.5653	0.684347	C36D2	EVD2	lysosome	alpha-1,4-glucosidase activity,carbohydrate binding	glycogen catabolic process
C36D2 / EVD2	Q21266	Q21266	-0.354316	-0.437329	0.354316	0.437329	0.0486701	11	Q21266	CELE_K07C11.4	Carboxylic ester hydrolase	Q21266_CAEEL	4	-21.776	0.78224	C36D2	EVD2		carboxylic ester hydrolase activity
C36D2 / EVD2	Q965W3	Q965W3	-1.18988	-0.437196	1.18988	0.437196	7.62121e-06	45	Q965W3	comt-3	Catechol-O-MethylTransferase family	Q965W3_CAEEL	8	-56.1659	0.438341	C36D2	EVD2		O-methyltransferase activity	methylation
C36D2 / EVD2	Q9U3F4	Q9U3F4	0.429253	0.436643	0.429253	0.436643	2.26269e-07	9	Q9U3F4	zyx-1	Zyxin	ZYX_CAEEL	2	34.6536	1.34654	C36D2	EVD2	nucleus,focal adhesion,actin cytoskeleton,axon,M band,striated muscle dense body	protein binding,DEAD/H-box RNA helicase binding,metal ion binding	reproduction,cell adhesion,nervous system development,maintenance of synapse structure
C36D2 / EVD2	Q18587	Q18587	0.374104	0.436596	0.374104	0.436596	0.0271285	10	Q18587	C43H6.3	Uncharacterized protein	Q18587_CAEEL	2	29.6034	1.29603	C36D2	EVD2
C36D2 / EVD2	O16521	O16521	-0.594167	-0.436349	0.594167	0.436349	9.20349e-08	128	O16521	hpo-19	NADH-cytochrome b5 reductase	O16521_CAEEL	18	-33.7573	0.662427	C36D2	EVD2	integral component of membrane	cytochrome-b5 reductase activity, acting on NAD(P)H,oxidoreductase activity	oxidation-reduction process
C36D2 / EVD2	O61848	O61848	0.347155	0.436292	0.347155	0.436292	4.42941e-11	51	O61848	CELE_K03E5.2	Uncharacterized protein	O61848_CAEEL	8	27.205	1.27205	C36D2	EVD2
C36D2 / EVD2	Q9NEM5	Q9NEM5	-0.495844	-0.436111	0.495844	0.436111	2.34558e-08	36	Q9NEM5	CELE_Y111B2A.3	Uncharacterized protein	Q9NEM5_CAEEL	8	-29.0853	0.709147	C36D2	EVD2
C36D2 / EVD2	Q18444	Q18444	0.431367	0.435916	0.431367	0.435916	0.0284521	4	Q18444	grsp-3	Glycine Rich Secreted Protein	Q18444_CAEEL	1	34.8511	1.34851	C36D2	EVD2
C36D2 / EVD2	Q18198	Q18198	-0.536629	-0.435876	0.536629	0.435876	2.63798e-08	45	Q18198	C26B9.5	Uncharacterized protein	Q18198_CAEEL	7	-31.062	0.68938	C36D2	EVD2	membrane raft	serine-type peptidase activity,dipeptidyl-peptidase activity	proteolysis
C36D2 / EVD2	P34274	P34274	0.255132	0.435249	0.255132	0.435249	5.84171e-06	36	P34274	C02C2.6	TIP41-like protein	TIPRL_CAEEL	7	19.3445	1.19344	C36D2	EVD2
C36D2 / EVD2	Q9XXI3	Q9XXI3	-0.52777	-0.435119	0.52777	0.435119	3.98751e-06	21	Q9XXI3	CELE_Y17G7B.12	Uncharacterized protein	Q9XXI3_CAEEL	6	-30.6374	0.693626	C36D2	EVD2		nucleic acid binding,3'-5' exonuclease activity	rRNA processing,nucleic acid phosphodiester bond hydrolysis
C36D2 / EVD2	Q8MXH3	Q8MXH3	-0.380338	-0.43484	0.380338	0.43484	0.00273047	8	Q8MXH3	CELE_T09A12.5	Uncharacterized protein	Q8MXH3_CAEEL	1	-23.1743	0.768257	C36D2	EVD2	endoplasmic reticulum,integral component of membrane		protein glycosylation,endoplasmic reticulum unfolded protein response
C36D2 / EVD2	Q10050	Q10050	3.42474	0.434836	3.42474	0.434836	0.0137091	37	Q10050	CELE_T10F2.2	Uncharacterized protein	Q10050_CAEEL	5	973.865	10.7387	C36D2	EVD2	mitochondrial inner membrane,integral component of membrane	L-ornithine transmembrane transporter activity	mitochondrial ornithine transport,mitochondrial transport,L-ornithine transmembrane transport
C36D2 / EVD2	Q9N5S8	Q9N5S8	-0.418019	-0.434715	0.418019	0.434715	0.0070474	4	Q9N5S8	acl-4	ACyLtransferase-like	Q9N5S8_CAEEL	1	-25.1548	0.748452	C36D2	EVD2	endoplasmic reticulum,integral component of membrane	transferase activity, transferring acyl groups	metabolic process
C36D2 / EVD2	O62436;S6FN19	O62436;S6FN19	-0.0204231	0.434284	0.0204231	0.434284	0.00648	9	O62436;S6FN19	CELE_Y41E3.1	Uncharacterized protein	O62436_CAEEL;S6FN19_CAEEL	3	-1.40565	0.985944	C36D2	EVD2	extracellular space,integral component of membrane;	catalytic activity;	metabolic process,multicellular organism reproduction;
C36D2 / EVD2	Q86S66	Q86S66	-0.163066	-0.434259	0.163066	0.434259	1.31642e-07	156	Q86S66	icd-2	Nascent polypeptide-associated complex subunit alpha	NACA_CAEEL	12	-10.6875	0.893125	C36D2	EVD2	nascent polypeptide-associated complex	protein binding	protein transport
C36D2 / EVD2	P28548	P28548	-0.950474	-0.433637	0.950474	0.433637	0.0417349	20	P28548	kin-10	Casein kinase II subunit beta	CSK2B_CAEEL	3	-48.2537	0.517463	C36D2	EVD2	nucleus,cilium,protein kinase CK2 complex,axon,dendrite,neuronal cell body,perikaryon,Requires Ontology	protein binding,protein kinase regulator activity	Wnt signaling pathway,response to hermaphrodite contact,vulval location,regulation of protein kinase activity
C36D2 / EVD2	A7LPI4;Q93616	A7LPI4;Q93616	0.445888	0.433488	0.445888	0.433488	0.0205413	9	A7LPI4;Q93616	lsy-22	Uncharacterized protein	A7LPI4_CAEEL;Q93616_CAEEL	3	36.2152	1.36215	C36D2	EVD2	;	;protein binding,repressing transcription factor binding	;
C36D2 / EVD2	A0A0M7REA1;C0Z1Y2	A0A0M7REA1;C0Z1Y2	0.431911	0.433213	0.431911	0.433213	0.000233588	5	A0A0M7REA1;C0Z1Y2	CELE_W10D9.6	Uncharacterized protein	A0A0M7REA1_CAEEL;C0Z1Y2_CAEEL	1	34.9019	1.34902	C36D2	EVD2	;	;	;
C36D2 / EVD2	G5ECQ4	G5ECQ4	0.243345	0.433078	0.243345	0.433078	0.000120607	13	G5ECQ4	sth-1	Novel protein	G5ECQ4_CAEEL	3	18.3734	1.18373	C36D2	EVD2	plasma membrane
C36D2 / EVD2	O62289	O62289	0.417017	0.432804	0.417017	0.432804	0.000406454	39	O62289	ttr-51	TransThyretin-Related family domain	O62289_CAEEL	4	33.5164	1.33516	C36D2	EVD2	extracellular space
C36D2 / EVD2	Q19328	Q19328	-0.506043	-0.432636	0.506043	0.432636	2.91057e-21	463	Q19328	tsn-1	Tudor Staphylococcal Nuclease homolog	Q19328_CAEEL	51	-29.5849	0.704151	C36D2	EVD2	nucleus,cytosol,RISC complex	nuclease activity	RNA catabolic process,gene silencing by miRNA,nucleic acid phosphodiester bond hydrolysis
C36D2 / EVD2	P91914	P91914	-0.434732	-0.431584	0.434732	0.431584	1.41065e-05	48	P91914	rpl-27	60S ribosomal protein L27	RL27_CAEEL	4	-26.0169	0.739831	C36D2	EVD2	cytosolic large ribosomal subunit	structural constituent of ribosome	translation
C36D2 / EVD2	Q17902;Q65ZH5	Q17902;Q65ZH5	0.370847	0.43138	0.370847	0.43138	0.00173342	25	Q17902;Q65ZH5	egal-1	EGALitarian (Drosophila exonuclease-like) homolog	Q17902_CAEEL;Q65ZH5_CAEEL	6	29.3112	1.29311	C36D2	EVD2	;	nucleic acid binding,protein binding,3'-5' exonuclease activity;	nucleic acid phosphodiester bond hydrolysis;
C36D2 / EVD2	G8JYG1;Q9U757	G8JYG1;Q9U757	0.474916	0.431234	0.474916	0.431234	0.00344434	31	G8JYG1;Q9U757	nxt-1	NTF2-related eXporT protein;NTF2-related export protein	G8JYG1_CAEEL;NXT1_CAEEL	6	38.9837	1.38984	C36D2	EVD2	;nucleus	;protein binding	;protein transport,mRNA transport
C36D2 / EVD2	G5ECB9	G5ECB9	-0.257295	-0.431211	0.257295	0.431211	0.0124312	84	G5ECB9	mex-1	MEX-1	G5ECB9_CAEEL	11	-16.3345	0.836655	C36D2	EVD2	cytoplasm,cytosol,P granule	RNA binding,mRNA 3'-UTR binding,metal ion binding	formation of primary germ layer,cell fate specification,embryo development ending in birth or egg hatching,embryonic pattern specification,establishment of cell polarity,3'-UTR-mediated mRNA destabilization
C36D2 / EVD2	G5EFQ9	G5EFQ9	0.411655	0.430979	0.411655	0.430979	0.00167487	10	G5EFQ9	mec-5	MEC-5	G5EFQ9_CAEEL	2	33.0211	1.33021	C36D2	EVD2	proteinaceous extracellular matrix	extracellular matrix structural constituent	mechanosensory behavior,response to mechanical stimulus,detection of mechanical stimulus involved in sensory perception of touch,Requires Ontology
C36D2 / EVD2	O45443	O45443	-0.412265	-0.430782	0.412265	0.430782	2.44398e-09	59	O45443	clec-65	C-type LECtin	O45443_CAEEL	9	-24.8557	0.751443	C36D2	EVD2		carbohydrate binding
C36D2 / EVD2	Q22631	Q22631	0.191137	0.429957	0.191137	0.429957	0.000240275	14	Q22631	CELE_T21B6.3	Uncharacterized protein	Q22631_CAEEL	2	14.1663	1.14166	C36D2	EVD2
C36D2 / EVD2	Q9U239	Q9U239	-0.476937	-0.429846	0.476937	0.429846	3.99085e-05	17	Q9U239	Y56A3A.18	Zinc finger protein 593 homolog	ZN593_CAEEL	2	-28.1498	0.718502	C36D2	EVD2	preribosome, large subunit precursor,cytosol	nucleic acid binding,ribosomal large subunit binding,metal ion binding,acyl binding,ACP phosphopantetheine attachment site binding involved in fatty acid biosynthetic process,phosphopantetheine binding	ribosomal large subunit export from nucleus,lipid A biosynthetic process
C36D2 / EVD2	G5EE40	G5EE40	0.369888	0.429532	0.369888	0.429532	0.000101645	52	G5EE40	srp-1	SeRPin	G5EE40_CAEEL	11	29.2252	1.29225	C36D2	EVD2	extracellular space,endoplasmic reticulum	serine-type endopeptidase inhibitor activity,peptidase activity	proteolysis,negative regulation of endopeptidase activity
C36D2 / EVD2	Q21069	Q21069	0.147772	0.429406	0.147772	0.429406	0.000234167	12	Q21069	CELE_K01A11.2	Uncharacterized protein	Q21069_CAEEL	4	10.7857	1.10786	C36D2	EVD2
C36D2 / EVD2	G5ECR6	G5ECR6	-0.358702	-0.42922	0.358702	0.42922	0.0286353	14	G5ECR6	C01B4.6	Aldose 1-epimerase	G5ECR6_CAEEL	3	-22.0134	0.779866	C36D2	EVD2		aldose 1-epimerase activity,carbohydrate binding	glucose metabolic process,galactose catabolic process via UDP-galactose
C36D2 / EVD2	A0A078BPM1;A0A078BPN7;A0A078BQQ1;A0A078BS85;D3DEL7;D3DEL8;Q9U308	A0A078BPM1;A0A078BPN7;A0A078BQQ1;A0A078BS85;D3DEL7;D3DEL8;Q9U308	0.276713	0.429177	0.276713	0.429177	0.0566541	10	A0A078BPM1;A0A078BPN7;A0A078BQQ1;A0A078BS85;D3DEL7;D3DEL8;Q9U308	jac-1	Juxtamembrane domain-Associated Catenin;Juxtamembrane domain-Associated Catenin;Juxtamembrane domain-Associated Catenin;Juxtamembrane domain-Associated Catenin;Juxtamembrane domain-Associated Catenin;Juxtamembrane domain-Associated Catenin;Juxtamembrane domain-associated catenin	A0A078BPM1_CAEEL;A0A078BPN7_CAEEL;A0A078BQQ1_CAEEL;A0A078BS85_CAEEL;D3DEL7_CAEEL;D3DEL8_CAEEL;JAC1_CAEEL	3	21.1431	1.21143	C36D2	EVD2	;;;;;;nucleus,cell-cell adherens junction,catenin complex	;;;;;;protein binding,cadherin binding	;;;;;;embryonic body morphogenesis,regulation of protein localization,regulation of actin cytoskeleton organization,cell-cell adhesion
C36D2 / EVD2	Q23314	Q23314	-0.303191	-0.428947	0.303191	0.428947	6.76812e-09	19	Q23314	ZC434.4	Ribosomal RNA-processing protein 7 homolog	RRP7_CAEEL	4	-18.9542	0.810458	C36D2	EVD2	CURI complex,UTP-C complex		ribosomal small subunit assembly,rRNA processing
C36D2 / EVD2	O44897	O44897	-0.328411	-0.427522	0.328411	0.427522	4.25506e-07	62	O44897	haf-9	HAlF transporter (PGP related)	O44897_CAEEL	13	-20.3587	0.796413	C36D2	EVD2	lysosomal membrane,membrane,integral component of membrane	ATP binding,peptide transporter activity,ATPase activity, coupled to transmembrane movement of substances	lysosomal transport,peptide transport,RNA interference,multicellular organism growth,transmembrane transport
C36D2 / EVD2	O44186	O44186	-0.437418	-0.427293	0.437418	0.427293	0.010511	5	O44186	F33D4.4	Putative sphingolipid delta(4)-desaturase	DEGS1_CAEEL	1	-26.1545	0.738455	C36D2	EVD2	integral component of membrane	sphingolipid delta-4 desaturase activity	ceramide biosynthetic process,oxidation-reduction process
C36D2 / EVD2	Q22633	Q22633	-0.522965	-0.427174	0.522965	0.427174	1.3946e-09	172	Q22633	hpd-1	4-hydroxyphenylpyruvate dioxygenase	HPPD_CAEEL	21	-30.406	0.69594	C36D2	EVD2	Golgi membrane,endoplasmic reticulum membrane	4-hydroxyphenylpyruvate dioxygenase activity,metal ion binding	L-phenylalanine catabolic process,tyrosine catabolic process,oxidation-reduction process
C36D2 / EVD2	G8JY39;Q22949	G8JY39;Q22949	0.0360698	-0.426137	0.0360698	0.426137	0.00253664	12	G8JY39;Q22949	acl-6	ACyLtransferase-like;Probable glycerol-3-phosphate acyltransferase, mitochondrial	G8JY39_CAEEL;PLSB_CAEEL	3	2.53168	1.02532	C36D2	EVD2	;mitochondrion,plasma membrane,integral component of membrane,mitochondrial membrane	;glycerol-3-phosphate O-acyltransferase activity,Requires Ontology	;CDP-diacylglycerol biosynthetic process
C36D2 / EVD2	Q9N4E4	Q9N4E4	-0.44937	-0.425643	0.44937	0.425643	2.4573e-05	10	Q9N4E4	CELE_Y73B6A.3	Uncharacterized protein	Q9N4E4_CAEEL	1	-26.7638	0.732362	C36D2	EVD2
C36D2 / EVD2	P32742;Q5FC85	P32742;Q5FC85	0.743329	0.424776	0.743329	0.424776	0.0531692	7	P32742;Q5FC85	ikke-1	Inhibitor of nuclear factor kappa-B kinase epsilon subunit homolog 1;Inhibitor of NFKappaB Kinase Epsilon subunit homolog	IKKE1_CAEEL;Q5FC85_CAEEL	2	67.4034	1.67403	C36D2	EVD2	;	protein serine/threonine kinase activity,ATP binding;	peptidyl-serine phosphorylation,peptidyl-threonine phosphorylation;
C36D2 / EVD2	Q19531	Q19531	-0.157547	0.424725	0.157547	0.424725	0.00790533	25	Q19531	CELE_F17H10.2	Uncharacterized protein	Q19531_CAEEL	4	-10.3452	0.896548	C36D2	EVD2	integral component of membrane
C36D2 / EVD2	Q22385	Q22385	0.343926	0.424607	0.343926	0.424607	0.0170654	8	Q22385	sdz-31	SKN-1 Dependent Zygotic transcript	Q22385_CAEEL	1	26.9206	1.26921	C36D2	EVD2	integral component of membrane		gastrulation
C36D2 / EVD2	O44658	O44658	0.113803	0.424471	0.113803	0.424471	0.165273	4	O44658	cyp-34a8	CYtochrome P450 family	O44658_CAEEL	4	8.20772	1.08208	C36D2	EVD2		iron ion binding,steroid hydroxylase activity,oxidoreductase activity, acting on paired donors, with incorporation or reduction of molecular oxygen,heme binding	oxidation-reduction process
C36D2 / EVD2	P52821	P52821	-0.421283	-0.424364	0.421283	0.424364	0.0182179	42	P52821	rps-25	40S ribosomal protein S25	RS25_CAEEL	4	-25.324	0.74676	C36D2	EVD2	ribosome
C36D2 / EVD2	Q22718	Q22718	0.170242	0.424167	0.170242	0.424167	1.4457e-05	28	Q22718	CELE_T24B8.2	Uncharacterized protein	Q22718_CAEEL	7	12.5247	1.12525	C36D2	EVD2	intracellular		vacuolar transport
C36D2 / EVD2	Q22392	Q22392	0.550212	0.423679	0.550212	0.423679	8.73567e-07	44	Q22392	dhs-19	DeHydrogenases, Short chain	Q22392_CAEEL	8	46.4301	1.4643	C36D2	EVD2	integral component of membrane
C36D2 / EVD2	P53014	P53014	0.228379	0.423358	0.228379	0.423358	0.000142757	165	P53014	mlc-3	Myosin, essential light chain	MLE_CAEEL	15	17.1518	1.17152	C36D2	EVD2	striated muscle myosin thick filament	calcium ion binding
C36D2 / EVD2	Q19421	Q19421	-0.41015	-0.423347	0.41015	0.423347	0.10274	14	Q19421	CELE_F13G3.6	Uncharacterized protein	Q19421_CAEEL	3	-24.7455	0.752545	C36D2	EVD2
C36D2 / EVD2	Q17900	Q17900	-0.72433	0.422888	0.72433	0.422888	0.00305798	13	Q17900	C10C5.5	Aminoacylase-1	Q17900_CAEEL	3	-39.4722	0.605278	C36D2	EVD2	cytoplasm	aminoacylase activity,metallopeptidase activity	proteolysis,cellular amino acid metabolic process
C36D2 / EVD2	Q23150;Q2XN04	Q23150;Q2XN04	-0.841243	-0.422829	0.841243	0.422829	0.0239021	11	Q23150;Q2XN04	col-181	COLlagen	Q23150_CAEEL;Q2XN04_CAEEL	3	-44.1838	0.558162	C36D2	EVD2	collagen trimer,integral component of membrane;	structural constituent of cuticle;	;
C36D2 / EVD2	Q8ITY6	Q8ITY6	0.522394	0.422473	0.522394	0.422473	0.113644	11	Q8ITY6	C50D2.9	Uncharacterized protein	Q8ITY6_CAEEL	3	43.6337	1.43634	C36D2	EVD2	mitochondrion	[acyl-carrier-protein] S-malonyltransferase activity	fatty acid biosynthetic process
C36D2 / EVD2	O45924;Q4A1S8	O45924;Q4A1S8	-0.69997	-0.42246	0.69997	0.42246	2.408e-12	185	O45924;Q4A1S8	Y39E4A.3;CELE_Y39E4A.3	2-oxoisovalerate dehydrogenase subunit alpha, mitochondrial;Uncharacterized protein	ODBA_CAEEL;Q4A1S8_CAEEL	22	-38.4415	0.615585	C36D2	EVD2	mitochondrial matrix;	alpha-ketoacid dehydrogenase activity,3-methyl-2-oxobutanoate dehydrogenase (2-methylpropanoyl-transferring) activity,metal ion binding;	fatty acid biosynthetic process,branched-chain amino acid catabolic process,oxidation-reduction process;
C36D2 / EVD2	Q20420;Q52GY5	Q20420;Q52GY5	-0.468708	-0.422335	0.468708	0.422335	0.230876	5	Q20420;Q52GY5	CELE_F45D3.4	Uncharacterized protein	Q20420_CAEEL;Q52GY5_CAEEL	1	-27.7388	0.722612	C36D2	EVD2	;	;	;
C36D2 / EVD2	G5EGH7	G5EGH7	0.428991	0.421975	0.428991	0.421975	0.0101546	5	G5EGH7	lon-8	LON-8	G5EGH7_CAEEL	1	34.6291	1.34629	C36D2	EVD2	extracellular space		negative regulation of multicellular organism growth,nematode male tail tip morphogenesis
C36D2 / EVD2	P91189	P91189	-0.432223	-0.421713	0.432223	0.421713	4.86857e-18	55	P91189	dnj-7	DNaJ domain (Prokaryotic heat shock protein)	P91189_CAEEL	9	-25.8881	0.741119	C36D2	EVD2	endoplasmic reticulum lumen	protein kinase inhibitor activity,misfolded protein binding	negative regulation of protein kinase activity,endoplasmic reticulum unfolded protein response
C36D2 / EVD2	O61845	O61845	0.136534	0.421545	0.136534	0.421545	0.0322786	5	O61845	chd-7	Chromodomain and Helicase Domain protein	O61845_CAEEL	2	9.92614	1.09926	C36D2	EVD2	nucleus	helicase activity,ATP binding
C36D2 / EVD2	Q9Y1J3	Q9Y1J3	0.412678	0.421233	0.412678	0.421233	0.00329759	5	Q9Y1J3	pdk-1	3-phosphoinositide-dependent protein kinase 1	PDPK1_CAEEL	1	33.1155	1.33115	C36D2	EVD2	nucleus,cytoplasm,axon,neuronal cell body	protein kinase activity,protein serine/threonine kinase activity,ATP binding	protein phosphorylation,learning or memory,regulation of synaptic growth at neuromuscular junction,peptidyl-serine phosphorylation,intracellular signal transduction,dauer larval development,regulation of chemotaxis
C36D2 / EVD2	A7WK39;Q9N426	A7WK39;Q9N426	-0.416113	-0.421061	0.416113	0.421061	0.00565629	5	A7WK39;Q9N426	pnc-1	Pyrazinamidase and NiCotinamidase	A7WK39_CAEEL;Q9N426_CAEEL	1	-25.0559	0.749441	C36D2	EVD2	;extracellular space,cytoplasm	;nicotinamidase activity	;nicotinamide metabolic process
C36D2 / EVD2	O45941;Q9U3R0	O45941;Q9U3R0	-0.71522	-0.420507	0.71522	0.420507	0.073887	11	O45941;Q9U3R0	Y45F10C.2;C08F11.12	UPF0375 protein Y45F10C.2;UPF0375 protein C08F11.12	U375E_CAEEL;U375B_CAEEL	3	-39.0888	0.609112	C36D2	EVD2	extracellular region;extracellular region	;	;
C36D2 / EVD2	Q86S73	Q86S73	-0.404485	-0.420462	0.404485	0.420462	7.11039e-06	10	Q86S73	ubc-26	UBiquitin Conjugating enzyme	Q86S73_CAEEL	2	-24.4494	0.755506	C36D2	EVD2	endoplasmic reticulum	ubiquitin protein ligase binding,ubiquitin protein ligase activity	protein polyubiquitination,ER-associated ubiquitin-dependent protein catabolic process
C36D2 / EVD2	O45089	O45089	0.0221673	-0.420298	0.0221673	0.420298	0.000269835	30	O45089	faah-3	Fatty Acid Amide Hydrolase homolog	O45089_CAEEL	6	1.54839	1.01548	C36D2	EVD2		amidase activity
C36D2 / EVD2	Q21884	Q21884	-0.361352	-0.420204	0.361352	0.420204	4.94757e-12	100	Q21884	CELE_R09H10.5	Uncharacterized protein	Q21884_CAEEL	19	-22.1565	0.778435	C36D2	EVD2
C36D2 / EVD2	O01814	O01814	-0.402177	-0.419244	0.402177	0.419244	0.000790702	46	O01814	lbp-5	Fatty acid-binding protein homolog 5	FABP5_CAEEL	8	-24.3285	0.756715	C36D2	EVD2	nucleus,perinuclear region of cytoplasm	fatty acid binding
C36D2 / EVD2	Q9XWU2	Q9XWU2	-0.0859537	0.418976	0.0859537	0.418976	0.0143745	6	Q9XWU2	sup-1	Protein SUP-1	SUP1_CAEEL	1	-5.78385	0.942162	C36D2	EVD2	plasma membrane,synaptic vesicle,integral component of membrane,cell junction,neuronal cell body membrane,neuron projection,neuronal cell body,perikaryon,synapse
C36D2 / EVD2	O44133	O44133	-0.176658	-0.418623	0.176658	0.418623	0.00689605	14	O44133	C24D10.6	Uncharacterized protein	O44133_CAEEL	3	-11.525	0.88475	C36D2	EVD2	mitochondrial ribosome		mitochondrial translation
C36D2 / EVD2	Q19229	Q19229	0.442412	0.418154	0.442412	0.418154	0.0600204	2	Q19229	clec-57	C-type LECtin	Q19229_CAEEL	1	35.8874	1.35887	C36D2	EVD2		carbohydrate binding
C36D2 / EVD2	Q9U1P7	Q9U1P7	0.477466	0.41737	0.477466	0.41737	0.00115835	10	Q9U1P7	CELE_Y95D11A.1	Uncharacterized protein	Q9U1P7_CAEEL	3	39.2296	1.3923	C36D2	EVD2
C36D2 / EVD2	O18000	O18000	-0.503014	-0.417054	0.503014	0.417054	3.22024e-12	198	O18000	pes-9	Patterned Expression Site	O18000_CAEEL	24	-29.4369	0.705631	C36D2	EVD2		metallopeptidase activity,dipeptidase activity	proteolysis
C36D2 / EVD2	Q9XYB7	Q9XYB7	-0.432941	-0.416762	0.432941	0.416762	0.0349088	5	Q9XYB7	nhr-8	Nuclear hormone receptor family member nhr-8	NHR8_CAEEL	1	-25.925	0.74075	C36D2	EVD2	nucleus,RNA polymerase II transcription factor complex	transcription regulatory region sequence-specific DNA binding,chromatin binding,RNA polymerase II transcription factor activity, ligand-activated sequence-specific DNA binding,zinc ion binding	transcription, DNA-templated,hormone-mediated signaling pathway,tissue development,intracellular receptor signaling pathway,cholesterol homeostasis,steroid hormone mediated signaling pathway,positive regulation of transcription from RNA polymerase II promoter
C36D2 / EVD2	Q21891	Q21891	-0.135536	0.416556	0.135536	0.416556	0.0160765	71	Q21891	CELE_R102.5	Uncharacterized protein	Q21891_CAEEL	11	-8.96687	0.910331	C36D2	EVD2
C36D2 / EVD2	Q22396	Q22396	-0.801983	0.416447	0.801983	0.416447	0.111156	13	Q22396	nas-20	Zinc metalloproteinase nas-20	NAS20_CAEEL	7	-42.644	0.57356	C36D2	EVD2	extracellular region	metalloendopeptidase activity,zinc ion binding	proteolysis,molting cycle, collagen and cuticulin-based cuticle
C36D2 / EVD2	Q93841	Q93841	-0.446073	-0.416167	0.446073	0.416167	4.86412e-08	25	Q93841	acl-1	Putative 1-acyl-sn-glycerol-3-phosphate acyltransferase acl-1	PLC1_CAEEL	4	-26.5962	0.734038	C36D2	EVD2	integral component of membrane	1-acylglycerol-3-phosphate O-acyltransferase activity,acylglycerol O-acyltransferase activity	CDP-diacylglycerol biosynthetic process
C36D2 / EVD2	Q8MYL7	Q8MYL7	-1.26859	0.416044	1.26859	0.416044	0.0830051	13	Q8MYL7	ctl-3	Catalase	Q8MYL7_CAEEL	7	-58.4935	0.415065	C36D2	EVD2	mitochondrion,peroxisome	catalase activity,heme binding,metal ion binding	response to hydrogen peroxide,hydrogen peroxide catabolic process,oxidation-reduction process,cellular oxidant detoxification
C36D2 / EVD2	O61887	O61887	0.424851	0.415955	0.424851	0.415955	1.36966e-07	32	O61887	CELE_K10C9.3	Uncharacterized protein	O61887_CAEEL	7	34.2434	1.34243	C36D2	EVD2		RNA binding,ribonuclease T2 activity	RNA phosphodiester bond hydrolysis, endonucleolytic
C36D2 / EVD2	O44145	O44145	-1.13095	-0.415379	1.13095	0.415379	0.0614903	41	O44145	perm-2	PERMeable eggshell	O44145_CAEEL	9	-54.3386	0.456614	C36D2	EVD2
C36D2 / EVD2	Q9XUW5	Q9XUW5	-0.329717	-0.41461	0.329717	0.41461	5.93632e-23	281	Q9XUW5	ddx-17	DEAD boX helicase homolog	Q9XUW5_CAEEL	33	-20.4307	0.795693	C36D2	EVD2	nucleolus,cytoplasm	nucleic acid binding,ATP-dependent RNA helicase activity,ATP binding	mRNA splicing, via spliceosome,RNA secondary structure unwinding,pre-miRNA processing,positive regulation of transcription, DNA-templated
C36D2 / EVD2	O45386	O45386	0.043704	0.413722	0.043704	0.413722	0.00837169	9	O45386	CELE_F21H7.5	Major sperm protein	O45386_CAEEL	2	3.07568	1.03076	C36D2	EVD2	cytoskeleton
C36D2 / EVD2	Q17457	Q17457	-0.358296	-0.413116	0.358296	0.413116	0.0840946	4	Q17457	B0222.5	Uncharacterized protein	Q17457_CAEEL	1	-21.9915	0.780085	C36D2	EVD2		serine-type endopeptidase inhibitor activity	negative regulation of endopeptidase activity
C36D2 / EVD2	Q93169	Q93169	-0.49292	-0.413097	0.49292	0.413097	1.25056e-12	41	Q93169	C01G10.9	Methylthioribose-1-phosphate isomerase	MTNA_CAEEL	7	-28.9415	0.710585	C36D2	EVD2	nucleus,cytoplasm	S-methyl-5-thioribose-1-phosphate isomerase activity	L-methionine biosynthetic process from methylthioadenosine
C36D2 / EVD2	G5EF58	G5EF58	-0.361316	-0.413006	0.361316	0.413006	1.09804e-05	10	G5EF58	ipla-7	Intracelllar PhosphoLipase A family	G5EF58_CAEEL	2	-22.1546	0.778454	C36D2	EVD2		hydrolase activity	lipid catabolic process
C36D2 / EVD2	Q19746	Q19746	0.373399	0.412766	0.373399	0.412766	0.0326242	5	Q19746	inx-3	Innexin-3	INX3_CAEEL	1	29.5401	1.2954	C36D2	EVD2	cytoplasm,plasma membrane,gap junction,integral component of membrane	gap junction channel activity,gap junction hemi-channel activity	ion transport,embryonic morphogenesis,transmembrane transport
C36D2 / EVD2	Q20358	Q20358	0.338004	0.412141	0.338004	0.412141	0.030592	5	Q20358	CELE_F43C9.2	Uncharacterized protein	Q20358_CAEEL	2	26.4006	1.26401	C36D2	EVD2		calcium ion binding
C36D2 / EVD2	Q17572	Q17572	0.141789	0.41149	0.141789	0.41149	0.0349424	32	Q17572	C01G6.3	Uncharacterized protein	Q17572_CAEEL	10	10.3273	1.10327	C36D2	EVD2
C36D2 / EVD2	Q17757	Q17757	-0.691074	-0.411484	0.691074	0.411484	0.126575	3	Q17757	swt-3	Sugar transporter SWEET	Q17757_CAEEL	2	-38.0608	0.619392	C36D2	EVD2	integral component of membrane	sugar transmembrane transporter activity	carbohydrate transport,carbohydrate transmembrane transport
C36D2 / EVD2	O16369	O16369	-0.357546	-0.411264	0.357546	0.411264	6.55143e-05	15	O16369	aps-1	AdaPtin, Small chain (Clathrin associated complex)	O16369_CAEEL	2	-21.9509	0.780491	C36D2	EVD2	AP-1 adaptor complex	protein transporter activity,clathrin binding	intracellular protein transport,vesicle-mediated transport,apical protein localization
C36D2 / EVD2	P91038	P91038	0.0956453	-0.410953	0.0956453	0.410953	0.110372	8	P91038	ugt-28	UDP-GlucuronosylTransferase	P91038_CAEEL	2	6.85432	1.06854	C36D2	EVD2	integral component of membrane,intracellular membrane-bounded organelle	glucuronosyltransferase activity	metabolic process
C36D2 / EVD2	Q11174	Q11174	-0.668556	0.410854	0.668556	0.410854	0.0537584	7	Q11174	cht-1	Probable endochitinase	CHIT_CAEEL	7	-37.0864	0.629136	C36D2	EVD2	extracellular region,cytoplasm	chitinase activity,chitin binding	polysaccharide catabolic process,chitin catabolic process,response to fungus
C36D2 / EVD2	Q21210	Q21210	-0.511433	-0.410839	0.511433	0.410839	9.81207e-19	212	Q21210	CELE_K04C2.2	Uncharacterized protein	Q21210_CAEEL	34	-29.8475	0.701525	C36D2	EVD2		DNA binding,DNA-directed DNA polymerase activity	transcription, DNA-templated,DNA biosynthetic process
C36D2 / EVD2	P91001	P91001	-0.132902	0.410434	0.132902	0.410434	0.000169979	53	P91001	csn-5	COP9 signalosome complex subunit 5	CSN5_CAEEL	10	-8.80046	0.911995	C36D2	EVD2	nucleus,cytoplasm,COP9 signalosome,A band	protein binding,protein C-terminus binding,metallopeptidase activity,DEAD/H-box RNA helicase binding,metal ion binding	reproduction,protein deneddylation,gonad development,oogenesis
C36D2 / EVD2	Q18926	Q18926	-0.346965	-0.410124	0.346965	0.410124	6.18635e-08	48	Q18926	CELE_D1022.4	Uncharacterized protein	Q18926_CAEEL	8	-21.3763	0.786237	C36D2	EVD2		hydrolase activity
C36D2 / EVD2	P45894	P45894	0.0454058	0.410062	0.0454058	0.410062	0.000319362	18	P45894	aak-1	5'-AMP-activated protein kinase catalytic subunit alpha-1	AAPK1_CAEEL	5	3.19734	1.03197	C36D2	EVD2	nucleus,cytoplasm,nucleotide-activated protein kinase complex	AMP-activated protein kinase activity,ATP binding,histone serine kinase activity	negative regulation of cell proliferation,negative regulation of TOR signaling,gonad morphogenesis,histone-serine phosphorylation,intracellular signal transduction,cellular response to glucose starvation
C36D2 / EVD2	P91027	P91027	0.376163	0.409835	0.376163	0.409835	6.83626e-14	143	P91027	chdp-1	Calponin Homology Domain containing Protein	P91027_CAEEL	20	29.7886	1.29789	C36D2	EVD2
C36D2 / EVD2	D7UU24;Q8WSP3	D7UU24;Q8WSP3	0.0824101	0.409704	0.0824101	0.409704	0.0825522	6	D7UU24;Q8WSP3	cup-5	Uncharacterized protein	D7UU24_CAEEL;Q8WSP3_CAEEL	2	5.87854	1.05879	C36D2	EVD2	;	;	;
C36D2 / EVD2	Q5CCJ2;Q9N5N9	Q5CCJ2;Q9N5N9	-0.445021	-0.409703	0.445021	0.409703	9.64182e-11	127	Q5CCJ2;Q9N5N9	CELE_H06I04.3	Putative rRNA methyltransferase	Q5CCJ2_CAEEL;Q9N5N9_CAEEL	20	-26.5426	0.734574	C36D2	EVD2	;nucleolus,preribosome, large subunit precursor	;rRNA (uridine-2'-O-)-methyltransferase activity,rRNA (guanine) methyltransferase activity	;enzyme-directed rRNA 2'-O-methylation,maturation of LSU-rRNA from tricistronic rRNA transcript (SSU-rRNA, 5.8S rRNA, LSU-rRNA),maturation of 5.8S rRNA from tricistronic rRNA transcript (SSU-rRNA, 5.8S rRNA, LSU-rRNA),rRNA methylation
C36D2 / EVD2	Q9XU45	Q9XU45	0.35605	0.409501	0.35605	0.409501	0.000224392	35	Q9XU45	B0379.1	Uncharacterized protein	Q9XU45_CAEEL	7	27.9916	1.27992	C36D2	EVD2
C36D2 / EVD2	P91318	P91318	-0.761462	-0.409405	0.761462	0.409405	0.0164258	26	P91318	F53E10.6	RRP15-like protein	RRP15_CAEEL	4	-41.0102	0.589898	C36D2	EVD2	preribosome, large subunit precursor		maturation of 5.8S rRNA,maturation of LSU-rRNA
C36D2 / EVD2	Q9UA63	Q9UA63	-0.0266964	0.409176	0.0266964	0.409176	0.00236305	25	Q9UA63	mrpl-30	Mitochondrial Ribosomal Protein, Large	Q9UA63_CAEEL	5	-1.83344	0.981666	C36D2	EVD2	mitochondrion,large ribosomal subunit	structural constituent of ribosome	translation
C36D2 / EVD2	Q95YD8	Q95YD8	0.258204	0.408954	0.258204	0.408954	0.000119158	35	Q95YD8	idhg-2	Isocitrate dehydrogenase [NAD] subunit, mitochondrial	Q95YD8_CAEEL	5	19.5989	1.19599	C36D2	EVD2	mitochondrion	magnesium ion binding,isocitrate dehydrogenase (NAD+) activity,NAD binding	tricarboxylic acid cycle
C36D2 / EVD2	Q22992	Q22992	-0.444263	0.408691	0.444263	0.408691	0.0557401	4	Q22992	sumv-2	Protein sumv-2	SUMV2_CAEEL	4	-26.504	0.73496	C36D2	EVD2	nucleus		multicellular organism development
C36D2 / EVD2	A0A0K3AQU9	A0A0K3AQU9	-0.364457	0.408385	0.364457	0.408385	0.0883884	13	A0A0K3AQU9	tln-1	TaLiN	A0A0K3AQU9_CAEEL	2	-22.3239	0.776761	C36D2	EVD2
C36D2 / EVD2	Q9BL07	Q9BL07	-0.249255	-0.408363	0.249255	0.408363	3.53673e-06	84	Q9BL07	Y54F10AM.8	Putative phospholipase B-like 3	PLBL3_CAEEL	13	-15.8669	0.841331	C36D2	EVD2	extracellular region	hydrolase activity	lipid catabolic process
C36D2 / EVD2	Q0G831;Q19425	Q0G831;Q19425	-0.414529	-0.408045	0.414529	0.408045	0.0127003	5	Q0G831;Q19425	CELE_F13H10.3;F13H10.3	Uncharacterized protein;Sodium-coupled neutral amino acid transporter 9 homolog	Q0G831_CAEEL;S38A9_CAEEL	1	-24.9735	0.750265	C36D2	EVD2	;integral component of membrane	;amino acid transmembrane transporter activity	;amino acid transmembrane transport
C36D2 / EVD2	Q19057	Q19057	-0.612717	-0.408041	0.612717	0.408041	5.56492e-20	260	Q19057	acdh-12	Acyl CoA DeHydrogenase	Q19057_CAEEL	32	-34.6036	0.653964	C36D2	EVD2		acyl-CoA dehydrogenase activity,flavin adenine dinucleotide binding	oxidation-reduction process
C36D2 / EVD2	Q9BKR2	Q9BKR2	-0.0230655	-0.407618	0.0230655	0.407618	0.000514574	55	Q9BKR2	CELE_Y47A7.1	Uncharacterized protein	Q9BKR2_CAEEL	10	-1.58606	0.984139	C36D2	EVD2
C36D2 / EVD2	A5PEW7;Q9XXN3	A5PEW7;Q9XXN3	-0.406422	-0.407506	0.406422	0.407506	0.000465588	5	A5PEW7;Q9XXN3	nepr-1;T19A6.3	Nuclear Envelope Phosphatase Regulator;Nuclear envelope phosphatase-regulatory subunit 1 homolog	A5PEW7_CAEEL;NEPR1_CAEEL	1	-24.5508	0.754492	C36D2	EVD2	;cytoplasm,integral component of membrane,nuclear membrane,Nem1-Spo7 phosphatase complex	;	;lipid metabolic process,positive regulation of triglyceride biosynthetic process,positive regulation of protein dephosphorylation,regulation of nuclear division
C36D2 / EVD2	Q9N5V4;V6CLP9	Q9N5V4;V6CLP9	-0.323302	-0.407485	0.323302	0.407485	8.91795e-07	30	Q9N5V4;V6CLP9	C53D5.5	Uncharacterized protein	Q9N5V4_CAEEL;V6CLP9_CAEEL	8	-20.0761	0.799239	C36D2	EVD2	integral component of membrane;	glutathione hydrolase activity;	proteolysis,glutathione catabolic process;
C36D2 / EVD2	Q93454	Q93454	0.359334	0.407196	0.359334	0.407196	1.60286e-20	65	Q93454	rae-1	mRNA export factor rae-1	RAE1_CAEEL	10	28.2833	1.28283	C36D2	EVD2	nuclear pore,cell junction,axon,synapse	RNA binding,ubiquitin binding	transcription-dependent tethering of RNA polymerase II gene DNA at nuclear periphery,RNA export from nucleus,protein import into nucleus,mRNA transport
C36D2 / EVD2	O44555	O44555	0.256664	0.407057	0.256664	0.407057	4.68355e-08	41	O44555	alh-5	Aldehyde dehydrogenase	O44555_CAEEL	9	19.4713	1.19471	C36D2	EVD2		aldehyde dehydrogenase [NAD(P)+] activity	cellular aldehyde metabolic process,oxidation-reduction process
C36D2 / EVD2	Q9U238	Q9U238	-0.46143	-0.407026	0.46143	0.407026	2.78514e-15	58	Q9U238	trap-4	TRanslocon-Associated Protein	Q9U238_CAEEL	8	-27.3734	0.726266	C36D2	EVD2	endoplasmic reticulum,integral component of membrane	protein binding
C36D2 / EVD2	P46769	P46769	-0.845167	-0.406852	0.845167	0.406852	1.72362e-09	225	P46769	rps-0	40S ribosomal protein SA	RSSA_CAEEL	20	-44.3353	0.556647	C36D2	EVD2	cytosolic small ribosomal subunit,90S preribosome	structural constituent of ribosome,protein binding	ribosomal small subunit assembly,endonucleolytic cleavage in ITS1 to separate SSU-rRNA from 5.8S rRNA and LSU-rRNA from tricistronic rRNA transcript (SSU-rRNA, 5.8S rRNA, LSU-rRNA),endonucleolytic cleavage to generate mature 3'-end of SSU-rRNA from (SSU-rRNA, 5.8S rRNA, LSU-rRNA),rRNA export from nucleus,translation
C36D2 / EVD2	Q9XW20	Q9XW20	-0.438663	-0.406519	0.438663	0.406519	5.71391e-05	140	Q9XW20	CELE_Y18D10A.11	Uncharacterized protein	Q9XW20_CAEEL	19	-26.2182	0.737818	C36D2	EVD2	integral component of membrane
C36D2 / EVD2	Q9TXP0	Q9TXP0	-0.647445	-0.406516	0.647445	0.406516	0.0346584	39	Q9TXP0	rps-27	40S ribosomal protein S27	RS27_CAEEL	3	-36.159	0.63841	C36D2	EVD2	cytosolic small ribosomal subunit	structural constituent of ribosome,metal ion binding	ribosomal small subunit assembly,translation
C36D2 / EVD2	Q22957	Q22957	-0.235201	0.406438	0.235201	0.406438	0.0100648	6	Q22957	F10G2.1	UPF0376 protein F10G2.1	U376C_CAEEL	1	-15.0434	0.849566	C36D2	EVD2	integral component of membrane
C36D2 / EVD2	Q21702	Q21702	0.376398	0.406429	0.376398	0.406429	2.58439e-05	47	Q21702	CELE_R04B5.5	Uncharacterized protein	Q21702_CAEEL	8	29.8096	1.2981	C36D2	EVD2		zinc ion binding,oxidoreductase activity	oxidation-reduction process
C36D2 / EVD2	H2L0I3	H2L0I3	-0.973836	-0.406276	0.973836	0.406276	0.0787803	8	H2L0I3	lfi-1	Lin-5 (Five) Interacting protein	H2L0I3_CAEEL	4	-49.085	0.50915	C36D2	EVD2
C36D2 / EVD2	Q9XWT5	Q9XWT5	0.189095	0.406194	0.189095	0.406194	0.0288513	19	Q9XWT5	CELE_Y62H9A.3	Uncharacterized protein	Q9XWT5_CAEEL	6	14.0048	1.14005	C36D2	EVD2
C36D2 / EVD2	D4YW53;G5EFF1;G5EFG9;O02065	D4YW53;G5EFF1;G5EFG9;O02065	0.3915	0.405963	0.3915	0.405963	6.75524e-06	12	D4YW53;G5EFF1;G5EFG9;O02065	asd-2	Uncharacterized protein;Alternative splicing defective family member 2b;Alternative splicing defective family member 2a;Uncharacterized protein	D4YW53_CAEEL;G5EFF1_CAEEL;G5EFG9_CAEEL;O02065_CAEEL	2	31.1756	1.31176	C36D2	EVD2	;nucleus,intracellular ribonucleoprotein complex,P granule;;	;single-stranded RNA binding,protein binding,pre-mRNA intronic binding;;	;regulation of alternative mRNA splicing, via spliceosome,mRNA processing,regulation of translation,RNA splicing;;
C36D2 / EVD2	A3QMC8	A3QMC8	-0.294669	-0.405652	0.294669	0.405652	3.25752e-08	69	A3QMC8	tag-335	Mannose-1-phosphate guanyltransferase beta	GMPPB_CAEEL	10	-18.4741	0.815259	C36D2	EVD2		mannose-1-phosphate guanylyltransferase activity,GTP binding	GDP-mannose biosynthetic process
C36D2 / EVD2	A0A0K3ATZ5;Q21029	A0A0K3ATZ5;Q21029	-0.180333	-0.405557	0.180333	0.405557	0.0166206	5	A0A0K3ATZ5;Q21029	nsy-1	Neuronal SYmmetry;Mitogen-activated protein kinase kinase kinase nsy-1	A0A0K3ATZ5_CAEEL;NSY1_CAEEL	3	-11.7501	0.882499	C36D2	EVD2	;cell,postsynaptic density,neuronal cell body,perikaryon,axon cytoplasm	;protein serine/threonine kinase activity,MAP kinase kinase kinase activity,ATP binding,mitogen-activated protein kinase kinase binding,metal ion binding	;MAPK cascade,activation of MAPKK activity,activation of MAPK activity,positive regulation of antimicrobial peptide production,protein phosphorylation,chemotaxis,determination of adult lifespan,positive regulation of gene expression,oviposition,determination of left/right asymmetry in nervous system,p38MAPK cascade,response to starvation,innate immune response,cell fate commitment,defense respons…
C36D2 / EVD2	Q23419	Q23419	-0.370817	-0.405516	0.370817	0.405516	0.0433906	4	Q23419	tbc-2	TBC (Tre-2/Bub2/Cdc16) domain family	Q23419_CAEEL	2	-22.6656	0.773344	C36D2	EVD2	late endosome	GTPase activator activity,protein binding,Rab GTPase binding	intracellular protein transport,regulation of vesicle fusion,positive regulation of GTPase activity,activation of GTPase activity,positive regulation of early endosome to late endosome transport
C36D2 / EVD2	Q9XWU9	Q9XWU9	-1.26113	0.40548	1.26113	0.40548	0.126428	8	Q9XWU9	CELE_Y37D8A.19	Uncharacterized protein	Q9XWU9_CAEEL	2	-58.2782	0.417218	C36D2	EVD2
C36D2 / EVD2	O18686	O18686	-0.928885	-0.405163	0.928885	0.405163	0.143479	2	O18686	CELE_F26E4.2	Uncharacterized protein	O18686_CAEEL	1	-47.4736	0.525264	C36D2	EVD2	integral component of membrane	protein binding
C36D2 / EVD2	O61217	O61217	-0.134898	0.404572	0.134898	0.404572	8.26301e-07	70	O61217	CELE_K02D7.1	Purine nucleoside phosphorylase	O61217_CAEEL	11	-8.9266	0.910734	C36D2	EVD2
C36D2 / EVD2	A0A061AE05;Q22501	A0A061AE05;Q22501	-0.370883	-0.404416	0.370883	0.404416	1.40597e-06	46	A0A061AE05;Q22501	pps-1	3'-Phosphoadenosine 5'-Phosphosulfate Synthetase	A0A061AE05_CAEEL;Q22501_CAEEL	8	-22.6691	0.773309	C36D2	EVD2	;	adenylylsulfate kinase activity,sulfate adenylyltransferase (ATP) activity,ATP binding;	sulfate assimilation,phosphorylation;
C36D2 / EVD2	Q7YTI7	Q7YTI7	0.397921	0.404383	0.397921	0.404383	0.134632	2	Q7YTI7	CELE_Y57G11C.40	Uncharacterized protein	Q7YTI7_CAEEL	1	31.7608	1.31761	C36D2	EVD2
C36D2 / EVD2	Q18793	Q18793	0.450128	0.404355	0.450128	0.404355	0.00914051	10	Q18793	C52G5.2	Uncharacterized protein	Q18793_CAEEL	2	36.6161	1.36616	C36D2	EVD2
C36D2 / EVD2	P34500	P34500	0.269366	0.404352	0.269366	0.404352	0.000348782	43	P34500	ttr-2	Transthyretin-like protein 2	TTR2_CAEEL	6	20.5278	1.20528	C36D2	EVD2	extracellular space
C36D2 / EVD2	P90780	P90780	0.469333	0.404322	0.469333	0.404322	5.03146e-09	14	P90780	sdz-8	SKN-1 Dependent Zygotic transcript	P90780_CAEEL	3	38.4469	1.38447	C36D2	EVD2
C36D2 / EVD2	H2L0G4;H2L0G5;Q6AW16	H2L0G4;H2L0G5;Q6AW16	0.881695	0.403906	0.881695	0.403906	0.0139744	3	H2L0G4;H2L0G5;Q6AW16	ptc-3	PaTChed family	H2L0G4_CAEEL;H2L0G5_CAEEL;Q6AW16_CAEEL	1	84.2539	1.84254	C36D2	EVD2	;adherens junction,integral component of membrane,apical plasma membrane,cytoplasmic vesicle;	;;	;molting cycle, collagen and cuticulin-based cuticle;
C36D2 / EVD2	Q9UAV3	Q9UAV3	0.177741	0.403877	0.177741	0.403877	2.05563e-06	12	Q9UAV3	ubh-1	Ubiquitin carboxyl-terminal hydrolase	Q9UAV3_CAEEL	3	13.1112	1.13111	C36D2	EVD2	cytoplasm	thiol-dependent ubiquitin-specific protease activity	ubiquitin-dependent protein catabolic process,protein deubiquitination
C36D2 / EVD2	P91270	P91270	-0.407055	-0.403713	0.407055	0.403713	0.00106511	15	P91270	CELE_F25B4.7	Uncharacterized protein	P91270_CAEEL	3	-24.5839	0.754161	C36D2	EVD2	mitochondrial inner membrane,integral component of membrane	transmembrane transporter activity	mitochondrial transport,transmembrane transport
C36D2 / EVD2	Q93796	Q93796	-0.435444	-0.403565	0.435444	0.403565	0.00753117	37	Q93796	nrf-5	Nose resistant to fluoxetine protein 5	NRF5_CAEEL	7	-26.0534	0.739466	C36D2	EVD2	extracellular region	phosphatidylserine binding,protein binding	lipid transport,multicellular organism development,positive regulation of engulfment of apoptotic cell
C36D2 / EVD2	Q9N3F7	Q9N3F7	-0.163253	-0.403282	0.163253	0.403282	0.0140313	37	Q9N3F7	CELE_Y53G8AR.9	Uncharacterized protein	Q9N3F7_CAEEL	8	-10.6991	0.893009	C36D2	EVD2		metal ion binding
C36D2 / EVD2	P91500	P91500	-0.369669	-0.402808	0.369669	0.402808	1.4165e-05	18	P91500	CELE_T27A3.6	Molybdopterin synthase catalytic subunit	P91500_CAEEL	4	-22.604	0.77396	C36D2	EVD2	cytosol,molybdopterin synthase complex	molybdopterin synthase activity	Mo-molybdopterin cofactor biosynthetic process,molybdopterin cofactor biosynthetic process
C36D2 / EVD2	Q7YWT6	Q7YWT6	0.044383	0.40209	0.044383	0.40209	0.00408758	13	Q7YWT6	flp-28	FMRF-Like Peptide	Q7YWT6_CAEEL	2	3.12421	1.03124	C36D2	EVD2
C36D2 / EVD2	Q23450	Q23450	0.568245	-0.401999	0.568245	0.401999	0.0789595	7	Q23450	ZK20.4	Cytochrome c oxidase assembly factor 7 homolog	COA7_CAEEL	1	48.2719	1.48272	C36D2	EVD2
C36D2 / EVD2	O16319	O16319	0.16822	0.40197	0.16822	0.40197	0.00015496	27	O16319	C10B5.3	Uncharacterized protein	O16319_CAEEL	4	12.3672	1.12367	C36D2	EVD2
C36D2 / EVD2	O17766	O17766	0.255114	0.401695	0.255114	0.401695	2.66933e-05	17	O17766	lipl-7	Lipase	O17766_CAEEL	5	19.343	1.19343	C36D2	EVD2		hydrolase activity, acting on ester bonds	lipid catabolic process
C36D2 / EVD2	Q9NA83	Q9NA83	0.395405	0.401547	0.395405	0.401547	0.0016246	5	Q9NA83	rol-1	ROLler: helically twisted, animals roll when moving	Q9NA83_CAEEL	1	31.5312	1.31531	C36D2	EVD2	integral component of membrane	structural constituent of cuticle
C36D2 / EVD2	Q8I4I9	Q8I4I9	0.424329	-0.401243	0.424329	0.401243	0.000369161	15	Q8I4I9	hda-5	Histone DeAcetylase	Q8I4I9_CAEEL	5	34.1948	1.34195	C36D2	EVD2	nucleus	NAD-dependent histone deacetylase activity (H3-K14 specific)	transcription, DNA-templated,regulation of transcription, DNA-templated,histone H3 deacetylation
C36D2 / EVD2	Q9U287	Q9U287	-2.15317	-0.401061	2.15317	0.401061	0.0856869	21	Q9U287	CELE_Y48C3A.20	Uncharacterized protein	Q9U287_CAEEL	7	-77.5181	0.224819	C36D2	EVD2		RNA binding,pseudouridine synthase activity	tRNA pseudouridine synthesis
C36D2 / EVD2	Q965J1	Q965J1	-0.442942	-0.400609	0.442942	0.400609	0.000241823	35	Q965J1	CELE_T24A6.20	Uncharacterized protein	Q965J1_CAEEL	7	-26.4367	0.735633	C36D2	EVD2
C36D2 / EVD2	Q19317	Q19317	-1.07149	-0.400194	1.07149	0.400194	3.2766e-05	92	Q19317	sel-2	Putative neurobeachin homolog	NBEA_CAEEL	23	-52.4173	0.475827	C36D2	EVD2	nucleus,cytoplasm,membrane,perinuclear region of cytoplasm		endosomal transport,regulation of vulval development,apical protein localization,negative regulation of Notch signaling pathway,positive regulation of endocytosis
C36D2 / EVD2	Q95YF3	Q95YF3	-0.335893	-0.40005	0.335893	0.40005	2.03644e-10	241	Q95YF3	cgh-1	ATP-dependent RNA helicase cgh-1	CGH1_CAEEL	26	-20.7707	0.792293	C36D2	EVD2	cytoplasmic mRNA processing body,nucleolus,cytoplasmic stress granule,intracellular ribonucleoprotein complex,P granule,intracellular organelle,messenger ribonucleoprotein complex	RNA binding,RNA helicase activity,ATP-dependent RNA helicase activity,protein binding,ATP binding	apoptotic process,gamete generation,spermatogenesis,determination of adult lifespan,RNA secondary structure unwinding,mRNA metabolic process,negative regulation of translation,cytoplasmic mRNA processing body assembly,negative regulation of apoptotic process,oogenesis
C36D2 / EVD2	H9G340;H9G341;Q9XTW9	H9G340;H9G341;Q9XTW9	-0.463249	-0.399307	0.463249	0.399307	5.94201e-13	76	H9G340;H9G341;Q9XTW9	mpst-3	MercaptoPyruvate SulfurTransferase homolog;MercaptoPyruvate SulfurTransferase homolog;Sulfurtransferase	H9G340_CAEEL;H9G341_CAEEL;Q9XTW9_CAEEL	12	-27.4649	0.725351	C36D2	EVD2	;;	transferase activity;;	;;
C36D2 / EVD2	Q22824	Q22824	-0.404558	-0.399204	0.404558	0.399204	4.22682e-06	25	Q22824	cgr-1	CRAL/TRIO and GOLD domain suppressor of activated Ras	Q22824_CAEEL	5	-24.4532	0.755468	C36D2	EVD2	cytoplasm
C36D2 / EVD2	O61743	O61743	0.408062	0.398991	0.408062	0.398991	0.00518041	5	O61743	B0205.8	Uncharacterized protein	O61743_CAEEL	1	32.6902	1.3269	C36D2	EVD2	mRNA cap binding complex	RNA binding	methylation
C36D2 / EVD2	P41932	P41932	-0.0454074	-0.398896	0.0454074	0.398896	0.000850711	146	P41932	par-5	14-3-3-like protein 1	14331_CAEEL	14	-3.09838	0.969016	C36D2	EVD2	nucleus,cytoplasm,cell cortex	protein binding,protein domain specific binding	reproduction,establishment of mitotic spindle orientation,cell fate specification,protein export from nucleus,regulation of mitotic cell cycle,determination of adult lifespan,embryo development ending in birth or egg hatching,polarity specification of anterior/posterior axis,zygote asymmetric cell division,heat acclimation,first cell cycle pseudocleavage,pronuclear migration,asymmetric protein lo…
C36D2 / EVD2	O02641	O02641	0.671551	0.398727	0.671551	0.398727	0.0412265	5	O02641	cyp-33c8	CYtochrome P450 family	O02641_CAEEL	4	59.2784	1.59278	C36D2	EVD2		iron ion binding,steroid hydroxylase activity,oxidoreductase activity, acting on paired donors, with incorporation or reduction of molecular oxygen,heme binding	oxidation-reduction process
C36D2 / EVD2	Q9XTB5	Q9XTB5	0.412382	0.398704	0.412382	0.398704	2.89804e-14	59	Q9XTB5	lem-2	LEM protein 2	LEM2_CAEEL	14	33.0882	1.33088	C36D2	EVD2	nuclear envelope,integral component of nuclear inner membrane,chromosome	protein binding,lamin binding,chromatin DNA binding	mitotic cytokinesis,nuclear envelope organization,chromosome segregation,response to X-ray,negative regulation of BMP signaling pathway,meiotic attachment of telomere to nuclear envelope
C36D2 / EVD2	H2KYV3;Q18076	H2KYV3;Q18076	-0.605921	-0.398698	0.605921	0.398698	1.33099e-17	135	H2KYV3;Q18076	C18B2.5	Uncharacterized protein	H2KYV3_CAEEL;Q18076_CAEEL	24	-34.2948	0.657052	C36D2	EVD2	;	;	;
C36D2 / EVD2	Q69Z12	Q69Z12	0.266574	0.397893	0.266574	0.397893	1.53705e-12	81	Q69Z12	mlc-7	Myosin Light Chain	Q69Z12_CAEEL	8	20.2948	1.20295	C36D2	EVD2		calcium ion binding
C36D2 / EVD2	Q22649	Q22649	-0.652965	-0.397697	0.652965	0.397697	0.00139433	39	Q22649	CELE_T21C9.6	Uncharacterized protein	Q22649_CAEEL	12	-36.4028	0.635972	C36D2	EVD2		ATP binding,kinase activity	phosphorylation
C36D2 / EVD2	Q22038	Q22038	-0.114004	0.39751	0.114004	0.39751	0.00274737	31	Q22038	rho-1	Ras-like GTP-binding protein rhoA	RHO1_CAEEL	3	-7.59799	0.92402	C36D2	EVD2	cytoskeleton,plasma membrane,cell cortex,cleavage furrow	GTPase activity,protein binding,GTP binding,protein kinase binding,GTPase activating protein binding	actomyosin contractile ring assembly,small GTPase mediated signal transduction,multicellular organism development,positive regulation of acetylcholine secretion, neurotransmission,skeletal muscle myosin thick filament assembly,myosin filament assembly,regulation of actin filament-based process,positive regulation of locomotion
C36D2 / EVD2	Q9XXQ6	Q9XXQ6	0.390653	0.397397	0.390653	0.397397	0.000138757	19	Q9XXQ6	ttr-25	TransThyretin-Related family domain	Q9XXQ6_CAEEL	3	31.0987	1.31099	C36D2	EVD2	extracellular space
C36D2 / EVD2	H2KZF5;Q23552;Q86NB3	H2KZF5;Q23552;Q86NB3	-0.712483	-0.397309	0.712483	0.397309	1.03825e-10	186	H2KZF5;Q23552;Q86NB3	pmt-1	Phosphoethanolamine MethylTransferase	H2KZF5_CAEEL;Q23552_CAEEL;Q86NB3_CAEEL	21	-38.9731	0.610269	C36D2	EVD2	cytoplasm,cytosol;;	phosphoethanolamine N-methyltransferase activity;;	nematode larval development,methylation,multicellular organism reproduction,phosphatidylcholine biosynthesis from phosphoryl-ethanolamine via N-dimethylethanolamine phosphate and CDP-choline;;
C36D2 / EVD2	Q9XTQ7	Q9XTQ7	-0.340695	-0.397049	0.340695	0.397049	0.0155346	8	Q9XTQ7	hke-4.2	Histidine-rich membrane protein KE4 homolog 2	HKE42_CAEEL	1	-21.0339	0.789661	C36D2	EVD2	cell,integral component of membrane	zinc ion transmembrane transporter activity	cellular zinc ion homeostasis,zinc II ion transmembrane transport
C36D2 / EVD2	Q07749	Q07749	0.373171	0.396915	0.373171	0.396915	6.64014e-05	50	Q07749	unc-60	Actin-depolymerizing factor 2, isoform c	ADF2_CAEEL	8	29.5196	1.2952	C36D2	EVD2
C36D2 / EVD2	Q21155	Q21155	0.0253915	-0.396479	0.0253915	0.396479	0.0296388	18	Q21155	rnp-5	RNP (RRM RNA binding domain) containing	Q21155_CAEEL	3	1.77558	1.01776	C36D2	EVD2		RNA binding
C36D2 / EVD2	O02334	O02334	-0.245951	0.396226	0.245951	0.396226	0.0976694	21	O02334	pri-2	DNA primase large subunit	PRI2_CAEEL	10	-15.674	0.84326	C36D2	EVD2	alpha DNA polymerase:primase complex	single-stranded DNA binding,DNA-directed DNA polymerase activity,metal ion binding,4 iron, 4 sulfur cluster binding,DNA primase activity	DNA replication, synthesis of RNA primer,DNA biosynthetic process
C36D2 / EVD2	Q95ZI6	Q95ZI6	0.257676	0.396113	0.257676	0.396113	3.2577e-06	32	Q95ZI6	ZK353.9	PITH domain-containing protein ZK353.9	PITH1_CAEEL	6	19.5552	1.19555	C36D2	EVD2	nucleus		cellular response to DNA damage stimulus
C36D2 / EVD2	I2HA98;P90925	I2HA98;P90925	-0.654247	-0.396033	0.654247	0.396033	9.60857e-08	156	I2HA98;P90925	pah-1	PhenylAlanine Hydroxylase;Probable phenylalanine-4-hydroxylase 1	I2HA98_CAEEL;PH4H_CAEEL	22	-36.4593	0.635407	C36D2	EVD2	;	;phenylalanine 4-monooxygenase activity,tryptophan 5-monooxygenase activity,iron ion binding,protein binding	;reproduction,L-phenylalanine catabolic process,tryptophan catabolic process,tyrosine biosynthetic process,response to oxidative stress,determination of adult lifespan,collagen and cuticulin-based cuticle development,melanin biosynthetic process,oxidation-reduction process
C36D2 / EVD2	Q93595	Q93595	0.402775	0.395643	0.402775	0.395643	0.0158126	12	Q93595	CELE_F26A3.1	Uncharacterized protein	Q93595_CAEEL	4	32.2049	1.32205	C36D2	EVD2	lipid particle		lipid storage
C36D2 / EVD2	A5Z2X2	A5Z2X2	0.40338	0.395563	0.40338	0.395563	2.64319e-06	10	A5Z2X2	nuo-3	NADH Ubiquinone Oxidoreductase	A5Z2X2_CAEEL	2	32.2603	1.3226	C36D2	EVD2
C36D2 / EVD2	Q3V5H6	Q3V5H6	-0.405777	-0.3954	0.405777	0.3954	0.000740297	9	Q3V5H6	CELE_ZK185.5	Uncharacterized protein	Q3V5H6_CAEEL	3	-24.517	0.75483	C36D2	EVD2	integral component of membrane	cation transmembrane transporter activity	cation transmembrane transport
C36D2 / EVD2	O02209	O02209	-0.406917	-0.394999	0.406917	0.394999	0.000619968	4	O02209	tads-1	Temporal Asymmetry between Division of Sister cells	O02209_CAEEL	1	-24.5767	0.754233	C36D2	EVD2	nucleus		site-specific DNA replication termination at RTS1 barrier,mitotic DNA replication termination
C36D2 / EVD2	P41994	P41994	-0.273882	-0.394781	0.273882	0.394781	4.93161e-06	45	P41994	rpia-1	Probable-ribose 5-phosphate isomerase	RPIA_CAEEL	6	-17.2909	0.827091	C36D2	EVD2	intracellular membrane-bounded organelle,cytosol	ribose-5-phosphate isomerase activity	D-ribose metabolic process,pentose-phosphate shunt, non-oxidative branch
C36D2 / EVD2	Q9BL46	Q9BL46	-0.51268	-0.394604	0.51268	0.394604	2.69179e-10	174	Q9BL46	CELE_Y71H2AM.11	Uncharacterized protein	Q9BL46_CAEEL	23	-29.9081	0.700919	C36D2	EVD2		metallopeptidase activity,dipeptidase activity	proteolysis
C36D2 / EVD2	Q4JFH6	Q4JFH6	0.397819	0.394554	0.397819	0.394554	0.00106332	5	Q4JFH6	spp-10	SaPosin-like Protein family	Q4JFH6_CAEEL	1	31.7514	1.31751	C36D2	EVD2
C36D2 / EVD2	Q17568	Q17568	0.00522176	0.394009	0.00522176	0.394009	1.7004e-05	41	Q17568	C01G5.5	Uncharacterized protein	Q17568_CAEEL	8	0.362601	1.00363	C36D2	EVD2		oxidoreductase activity	oxidation-reduction process
C36D2 / EVD2	G5EER4	G5EER4	-0.362534	-0.393997	0.362534	0.393997	1.975e-05	14	G5EER4	ger-1	GDP-4-keto-6-deoxy-D-mannose-3,5-epimerase-4-reductase	G5EER4_CAEEL	3	-22.2203	0.777797	C36D2	EVD2		isomerase activity,GDP-L-fucose synthase activity,coenzyme binding	GDP-L-fucose biosynthetic process,'de novo' GDP-L-fucose biosynthetic process,oxidation-reduction process
C36D2 / EVD2	Q8I7H9	Q8I7H9	-0.220316	0.393958	0.220316	0.393958	0.1099	6	Q8I7H9	ttr-33	TransThyretin-Related family domain	Q8I7H9_CAEEL	2	-14.1623	0.858377	C36D2	EVD2	extracellular space
C36D2 / EVD2	P34255	P34255	-0.394733	-0.39388	0.394733	0.39388	5.27988e-10	139	P34255	B0303.3	Uncharacterized protein B0303.3	YKA3_CAEEL	17	-23.937	0.76063	C36D2	EVD2	mitochondrion	acetyl-CoA C-acyltransferase activity	fatty acid beta-oxidation
C36D2 / EVD2	A0A061AD39;A0A061AD72;A0A061AEC1;A0A061AJK4;A0A061AL87;Q067Y1;Q20109;Q27GQ4	A0A061AD39;A0A061AD72;A0A061AEC1;A0A061AJK4;A0A061AL87;Q067Y1;Q20109;Q27GQ4	-0.608943	-0.393697	0.608943	0.393697	1.31634e-12	84	A0A061AD39;A0A061AD72;A0A061AEC1;A0A061AJK4;A0A061AL87;Q067Y1;Q20109;Q27GQ4	kdin-1	KiDINs220 (Vertebrate scaffold protein) homolog	A0A061AD39_CAEEL;A0A061AD72_CAEEL;A0A061AEC1_CAEEL;A0A061AJK4_CAEEL;A0A061AL87_CAEEL;Q067Y1_CAEEL;Q20109_CAEEL;Q27GQ4_CAEEL	19	-34.4323	0.655677	C36D2	EVD2	;integral component of membrane;;;;;;	;protein kinase regulator activity,PDZ domain binding;;;;;;	;regulation of protein kinase activity;;;;;;
C36D2 / EVD2	O76838	O76838	0.388024	0.393626	0.388024	0.393626	0.0466703	3	O76838	CELE_T19D12.10	Uncharacterized protein	O76838_CAEEL	1	30.8599	1.3086	C36D2	EVD2	integral component of membrane	transmembrane transporter activity	anion transport,transmembrane transport
C36D2 / EVD2	Q9N3T2	Q9N3T2	-0.209826	-0.393615	0.209826	0.393615	0.0164336	60	Q9N3T2	crn-1	Flap endonuclease 1	FEN1_CAEEL	10	-13.5358	0.864642	C36D2	EVD2	nucleus,nucleoplasm,nucleolus,mitochondrion	DNA binding,exonuclease activity,protein binding,metal ion binding,flap endonuclease activity	DNA replication,DNA repair,apoptotic DNA fragmentation
C36D2 / EVD2	G1K108;O45298	G1K108;O45298	0.282035	0.393576	0.282035	0.393576	8.65348e-05	15	G1K108;O45298	atgp-2	Amino acid Transporter GlycoProtein subunit	G1K108_CAEEL;O45298_CAEEL	4	21.5909	1.21591	C36D2	EVD2	;plasma membrane,integral component of membrane,amino acid transport complex	;catalytic activity,L-amino acid transmembrane transporter activity	;amino acid transmembrane transport,carbohydrate metabolic process,L-alpha-amino acid transmembrane transport
C36D2 / EVD2	Q9TZE4	Q9TZE4	-0.795959	-0.393556	0.795959	0.393556	2.26822e-05	37	Q9TZE4	CELE_W04C9.4	Uncharacterized protein	Q9TZE4_CAEEL	6	-42.404	0.57596	C36D2	EVD2	nucleolus
C36D2 / EVD2	O45552	O45552	-0.285637	-0.392965	0.285637	0.392965	8.75658e-09	215	O45552	acaa-2	ACetyl-CoA Acyltransferase 2 homolog	O45552_CAEEL	21	-17.9621	0.820379	C36D2	EVD2	mitochondrion	acetyl-CoA C-acyltransferase activity	fatty acid beta-oxidation
C36D2 / EVD2	Q95XZ5	Q95XZ5	-0.237004	-0.392128	0.237004	0.392128	0.0355086	43	Q95XZ5	pqn-85	Nipped-B-like protein pqn-85	NPBL_CAEEL	11	-15.1495	0.848505	C36D2	EVD2	SMC loading complex	chromatin binding	mitotic sister chromatid segregation,embryo development ending in birth or egg hatching,regulation of gene expression,maintenance of mitotic sister chromatid cohesion
C36D2 / EVD2	Q22615	Q22615	-0.360994	-0.391929	0.360994	0.391929	0.0160779	10	Q22615	CELE_T20G5.9	Uncharacterized protein	Q22615_CAEEL	2	-22.1372	0.778628	C36D2	EVD2
C36D2 / EVD2	O44159	O44159	-0.32788	-0.391672	0.32788	0.391672	0.0282861	19	O44159	CD4.3	Uncharacterized protein	O44159_CAEEL	4	-20.3294	0.796706	C36D2	EVD2	mitochondrial ribosome
C36D2 / EVD2	O61522	O61522	-0.154165	0.391566	0.154165	0.391566	0.0100371	40	O61522	CELE_F17E9.4	Uncharacterized protein	O61522_CAEEL	4	-10.1347	0.898653	C36D2	EVD2
C36D2 / EVD2	Q17491	Q17491	0.426358	0.391338	0.426358	0.391338	0.04205	4	Q17491	rbg-3	RaB GAP related	Q17491_CAEEL	1	34.3837	1.34384	C36D2	EVD2	cytoplasm,endomembrane system	GTPase activator activity,Rab GTPase binding	intracellular protein transport,regulation of vesicle fusion,activation of GTPase activity
C36D2 / EVD2	Q9XV51	Q9XV51	0.388517	0.390881	0.388517	0.390881	0.000508383	5	Q9XV51	bath-45	BTB and MATH domain-containing protein 45	BAT45_CAEEL	2	30.9047	1.30905	C36D2	EVD2
C36D2 / EVD2	O18239	O18239	-0.727075	-0.390595	0.727075	0.390595	0.00334422	107	O18239	sec-61	Yeast SEC homolog	O18239_CAEEL	15	-39.5872	0.604128	C36D2	EVD2	integral component of membrane		protein transport
C36D2 / EVD2	P27798	P27798	-0.352982	-0.390421	0.352982	0.390421	6.02397e-07	216	P27798	crt-1	Calreticulin	CALR_CAEEL	23	-21.7036	0.782964	C36D2	EVD2	cytoplasm,endoplasmic reticulum lumen	calcium ion binding,carbohydrate binding,unfolded protein binding	protein folding,response to heat,regulation of gene expression,programmed cell death,defecation,endoplasmic reticulum unfolded protein response,hemidesmosome assembly,response to ethanol,multicellular organismal reproductive process
C36D2 / EVD2	Q18028	Q18028	-0.240622	-0.390321	0.240622	0.390321	0.00364197	27	Q18028	prx-3	PeRoXisome assembly factor	Q18028_CAEEL	7	-15.362	0.84638	C36D2	EVD2	integral component of peroxisomal membrane		peroxisome organization
C36D2 / EVD2	Q20921;Q20922	Q20921;Q20922	-0.294854	-0.390231	0.294854	0.390231	0.0538177	18	Q20921;Q20922	col-160;col-159	COLlagen	Q20921_CAEEL;Q20922_CAEEL	3	-18.4845	0.815155	C36D2	EVD2	collagen trimer,integral component of membrane;collagen trimer,integral component of membrane	structural constituent of cuticle;structural constituent of cuticle	;
C36D2 / EVD2	C6KRN4	C6KRN4	0.0668296	0.390118	0.0668296	0.390118	0.00230727	26	C6KRN4	CELE_D1086.11	Uncharacterized protein	C6KRN4_CAEEL	5	4.74124	1.04741	C36D2	EVD2
C36D2 / EVD2	P53585	P53585	-0.681368	-0.389966	0.681368	0.389966	3.67205e-17	194	P53585	D1005.1	Probable ATP-citrate synthase	ACLY_CAEEL	27	-37.6426	0.623574	C36D2	EVD2	cytosol,citrate lyase complex	ATP citrate synthase activity,ATP binding,metal ion binding,cofactor binding	acetyl-CoA biosynthetic process,citrate metabolic process,fatty acid biosynthetic process
C36D2 / EVD2	Q9N3X2	Q9N3X2	-0.495141	-0.389904	0.495141	0.389904	4.51871e-05	258	Q9N3X2	rps-4	40S ribosomal protein S4	RS4_CAEEL	22	-29.0508	0.709492	C36D2	EVD2	cytosolic small ribosomal subunit	RNA binding,structural constituent of ribosome,rRNA binding	translation
C36D2 / EVD2	O16487	O16487	-0.141101	0.389293	0.141101	0.389293	0.000192953	28	O16487	B0238.11	Uncharacterized protein	O16487_CAEEL	4	-9.31731	0.906827	C36D2	EVD2
C36D2 / EVD2	O62149	O62149	0.525462	0.389151	0.525462	0.389151	0.0558797	7	O62149	scrm-4	SCRaMblase (Phospholipid scramblase)	O62149_CAEEL	2	43.9394	1.43939	C36D2	EVD2	membrane	phospholipid scramblase activity	phospholipid scrambling
C36D2 / EVD2	Q9N5Y2	Q9N5Y2	-0.43313	-0.388981	0.43313	0.388981	1.4948e-05	70	Q9N5Y2	art-1	Probable very-long-chain enoyl-CoA reductase art-1	TECR_CAEEL	8	-25.9347	0.740653	C36D2	EVD2	endoplasmic reticulum membrane,integral component of membrane	oxidoreductase activity,oxidoreductase activity, acting on the CH-CH group of donors	very long-chain fatty acid biosynthetic process,oxidation-reduction process
C36D2 / EVD2	Q9XVP0	Q9XVP0	-0.582732	-0.388816	0.582732	0.388816	0.00140737	105	Q9XVP0	rps-15	40S ribosomal protein S15	RS15_CAEEL	9	-33.2302	0.667698	C36D2	EVD2	cytosolic small ribosomal subunit	RNA binding,structural constituent of ribosome	ribosomal small subunit assembly,translation,determination of adult lifespan
C36D2 / EVD2	G5ECA2	G5ECA2	0.285293	0.388771	0.285293	0.388771	0.000367432	25	G5ECA2	CELE_F29C6.1	Uncharacterized protein	G5ECA2_CAEEL	4	21.8658	1.21866	C36D2	EVD2
C36D2 / EVD2	K8ERM4	K8ERM4	-0.380598	0.388532	0.380598	0.388532	0.0291405	20	K8ERM4	lev-11	Uncharacterized protein	K8ERM4_CAEEL	3	-23.1881	0.768119	C36D2	EVD2
C36D2 / EVD2	O62256	O62256	-0.315049	-0.388103	0.315049	0.388103	6.30388e-05	13	O62256	CELE_F52G2.3	Uncharacterized protein	O62256_CAEEL	3	-19.6176	0.803824	C36D2	EVD2
C36D2 / EVD2	Q18739	Q18739	0.408086	0.388026	0.408086	0.388026	9.83444e-06	33	Q18739	C50F4.1	Uncharacterized protein	Q18739_CAEEL	7	32.6924	1.32692	C36D2	EVD2
C36D2 / EVD2	P30631	P30631	0.423736	0.387413	0.423736	0.387413	0.0437607	9	P30631	ZK637.14	Uncharacterized RING finger protein ZK637.14	YOUD_CAEEL	3	34.1396	1.3414	C36D2	EVD2		zinc ion binding,ubiquitin protein ligase activity	protein polyubiquitination,protein ubiquitination involved in ubiquitin-dependent protein catabolic process,proteasome-mediated ubiquitin-dependent protein catabolic process
C36D2 / EVD2	Q21898	Q21898	0.0237875	-0.387355	0.0237875	0.387355	0.00698081	36	Q21898	vha-1	V-type proton ATPase 16 kDa proteolipid subunit 1	VATL1_CAEEL	3	1.66249	1.01662	C36D2	EVD2	vacuolar proton-transporting V-type ATPase, V0 domain,vacuolar membrane,integral component of membrane,membrane raft	proton-transporting ATPase activity, rotational mechanism	lysosomal lumen acidification,embryo development ending in birth or egg hatching,ATP hydrolysis coupled proton transport,proton transport,ovulation,regulation of syncytium formation by plasma membrane fusion
C36D2 / EVD2	I2HA94;Q19470	I2HA94;Q19470	-0.398786	-0.387213	0.398786	0.387213	4.62838e-06	44	I2HA94;Q19470	col-184	COLlagen	I2HA94_CAEEL;Q19470_CAEEL	7	-24.1504	0.758496	C36D2	EVD2	;collagen trimer,integral component of membrane	;structural molecule activity,structural constituent of cuticle	;
C36D2 / EVD2	P90889	P90889	-1.52321	-0.387158	1.52321	0.387158	0.0640924	25	P90889	CELE_F55H12.4	Uncharacterized protein	P90889_CAEEL	3	-65.2089	0.347911	C36D2	EVD2
C36D2 / EVD2	Q9U2Z9	Q9U2Z9	-0.394985	-0.386814	0.394985	0.386814	0.000238078	19	Q9U2Z9	CELE_Y106G6H.8	Uncharacterized protein	Q9U2Z9_CAEEL	4	-23.9503	0.760497	C36D2	EVD2	integral component of membrane
C36D2 / EVD2	Q20277	Q20277	-0.440109	-0.386713	0.440109	0.386713	0.00189945	28	Q20277	fipr-21	FIP (Fungus-Induced Protein) Related	Q20277_CAEEL	5	-26.2921	0.737079	C36D2	EVD2
C36D2 / EVD2	Q21854	Q21854	-0.395861	-0.386678	0.395861	0.386678	1.68912e-11	99	Q21854	tag-147	Uncharacterized protein	Q21854_CAEEL	17	-23.9964	0.760036	C36D2	EVD2	Cul3-RING ubiquitin ligase complex	ubiquitin-protein transferase activity	protein ubiquitination
C36D2 / EVD2	Q22623	Q22623	0.286845	0.386621	0.286845	0.386621	5.32303e-05	31	Q22623	mrpl-50	Mitochondrial Ribosomal Protein, Large	Q22623_CAEEL	6	21.997	1.21997	C36D2	EVD2	mitochondrion,ribosome
C36D2 / EVD2	Q09643	Q09643	0.373296	0.386527	0.373296	0.386527	0.000998929	10	Q09643	pssy-1	PhosphatidylSerine SYnthase	Q09643_CAEEL	1	29.5309	1.29531	C36D2	EVD2	integral component of membrane		phosphatidylserine biosynthetic process
C36D2 / EVD2	G5EBI0	G5EBI0	-0.43597	-0.386411	0.43597	0.386411	0.00513373	52	G5EBI0	4D656	4D656	G5EBI0_CAEEL	7	-26.0803	0.739197	C36D2	EVD2	endoplasmic reticulum membrane,integral component of membrane,membrane raft		intracellular protein transport,ER to Golgi vesicle-mediated transport,protein localization to endoplasmic reticulum exit site
C36D2 / EVD2	P91079	P91079	-1.07087	-0.386043	1.07087	0.386043	1.84406e-08	126	P91079	sptl-1	Serine palmitoyltransferase 1	SPTC1_CAEEL	19	-52.3967	0.476033	C36D2	EVD2		serine C-palmitoyltransferase activity,pyridoxal phosphate binding	sphingolipid metabolic process,biosynthetic process,establishment or maintenance of epithelial cell apical/basal polarity
C36D2 / EVD2	Q18885	Q18885	-0.296982	-0.385641	0.296982	0.385641	0.00175419	113	Q18885	icd-1	Transcription factor BTF3 homolog	BTF3_CAEEL	12	-18.6047	0.813953	C36D2	EVD2	nucleus,mitochondrion	protein binding	transcription, DNA-templated,regulation of transcription, DNA-templated,embryo development ending in birth or egg hatching,negative regulation of apoptotic process
C36D2 / EVD2	Q9NEU5	Q9NEU5	-0.308306	-0.385453	0.308306	0.385453	7.19097e-15	89	Q9NEU5	Y39B6A.33	Uncharacterized protein Y39B6A.33	GSCR2_CAEEL	13	-19.2411	0.807589	C36D2	EVD2	nucleoplasm,nucleolus	rRNA binding	ribosomal large subunit assembly,ribosomal large subunit export from nucleus,positive regulation of cellular respiration
C36D2 / EVD2	G5EBL8	G5EBL8	-0.508815	-0.385337	0.508815	0.385337	0.0294014	8	G5EBL8	CELE_T07C4.10	Uncharacterized protein	G5EBL8_CAEEL	1	-29.72	0.7028	C36D2	EVD2
C36D2 / EVD2	Q23068	Q23068	0.260838	0.385075	0.260838	0.385075	8.4174e-07	91	Q23068	CELE_W01A11.1	Uncharacterized protein	Q23068_CAEEL	20	19.8174	1.19817	C36D2	EVD2	endoplasmic reticulum membrane	cis-stilbene-oxide hydrolase activity	aromatic compound catabolic process
C36D2 / EVD2	O17626	O17626	0.412834	0.38507	0.412834	0.38507	3.77025e-07	108	O17626	C31C9.2	Uncharacterized protein	O17626_CAEEL	14	33.1298	1.3313	C36D2	EVD2		oxidoreductase activity, acting on the CH-OH group of donors, NAD or NADP as acceptor,NAD binding	oxidation-reduction process
C36D2 / EVD2	G5EDA7	G5EDA7	-0.331626	-0.384257	0.331626	0.384257	2.73159e-05	28	G5EDA7	C06H5.6	Uncharacterized protein	G5EDA7_CAEEL	7	-20.536	0.79464	C36D2	EVD2	integral component of plasma membrane	organic anion transmembrane transporter activity	organic anion transport,transmembrane transport
C36D2 / EVD2	Q9TYV3	Q9TYV3	0.311957	0.384216	0.311957	0.384216	1.0775e-07	54	Q9TYV3	CELE_W07E6.2	Uncharacterized protein	Q9TYV3_CAEEL	13	24.1391	1.24139	C36D2	EVD2	nucleolus,ribosome		ribosomal large subunit assembly,Notch signaling pathway
C36D2 / EVD2	H2KZ24;H2KZ25;H2KZ26;Q8IG43	H2KZ24;H2KZ25;H2KZ26;Q8IG43	0.456622	0.383539	0.456622	0.383539	0.0258991	4	H2KZ24;H2KZ25;H2KZ26;Q8IG43	C27H5.2	Uncharacterized protein	H2KZ24_CAEEL;H2KZ25_CAEEL;H2KZ26_CAEEL;Q8IG43_CAEEL	1	37.2325	1.37233	C36D2	EVD2	;;;	;;;	;;;
C36D2 / EVD2	Q18038	Q18038	-0.560476	-0.383449	0.560476	0.383449	1.30383e-30	301	Q18038	let-716	Uncharacterized protein	Q18038_CAEEL	55	-32.1921	0.678079	C36D2	EVD2	nucleolus,small-subunit processome	RNA binding	maturation of SSU-rRNA from tricistronic rRNA transcript (SSU-rRNA, 5.8S rRNA, LSU-rRNA),maturation of 5.8S rRNA from tricistronic rRNA transcript (SSU-rRNA, 5.8S rRNA, LSU-rRNA)
C36D2 / EVD2	K8FDY0	K8FDY0	0.0120557	-0.383309	0.0120557	0.383309	2.53217e-08	258	K8FDY0	hpo-34	Uncharacterized protein	K8FDY0_CAEEL	43	0.83914	1.00839	C36D2	EVD2
C36D2 / EVD2	Q22966	Q22966	0.437591	0.382973	0.437591	0.382973	0.0138119	36	Q22966	clec-1	C-type LECtin	Q22966_CAEEL	4	35.4341	1.35434	C36D2	EVD2		carbohydrate binding
C36D2 / EVD2	K8ESM7;K8F804	K8ESM7;K8F804	0.393576	0.382891	0.393576	0.382891	0.00245165	5	K8ESM7;K8F804	CELE_Y51H1A.2	Uncharacterized protein	K8ESM7_CAEEL;K8F804_CAEEL	1	31.3646	1.31365	C36D2	EVD2	;	;	lysosome organization;
C36D2 / EVD2	Q688C0	Q688C0	0.168403	0.382637	0.168403	0.382637	0.0319949	11	Q688C0	mrps-24	28S ribosomal protein S24, mitochondrial	RT24_CAEEL	3	12.3814	1.12381	C36D2	EVD2	mitochondrial ribosome,mitochondrial small ribosomal subunit	structural constituent of ribosome	translation,mitochondrial translation
C36D2 / EVD2	O18650	O18650	-0.586289	-0.38168	0.586289	0.38168	0.000182805	68	O18650	rps-19	40S ribosomal protein S19	RS19_CAEEL	7	-33.3946	0.666054	C36D2	EVD2	cytosolic small ribosomal subunit	structural constituent of ribosome	ribosomal small subunit assembly,translation
C36D2 / EVD2	O61856	O61856	-0.390569	-0.381335	0.390569	0.381335	9.50629e-11	123	O61856	T26C12.1	Acetolactate synthase-like protein	ILVBL_CAEEL	17	-23.7171	0.762829	C36D2	EVD2	integral component of membrane	magnesium ion binding,transferase activity,thiamine pyrophosphate binding
C36D2 / EVD2	O01870	O01870	0.231868	0.381248	0.231868	0.381248	0.0978239	2	O01870	CELE_D1007.5	Uncharacterized protein	O01870_CAEEL	1	17.4354	1.17435	C36D2	EVD2	integral component of membrane
C36D2 / EVD2	Q09489;Q65ZJ7	Q09489;Q65ZJ7	0.094149	0.38094	0.094149	0.38094	0.000408086	31	Q09489;Q65ZJ7	C32D5.8	Uncharacterized protein	Q09489_CAEEL;Q65ZJ7_CAEEL	3	6.74355	1.06744	C36D2	EVD2	;cytoplasm	;thioredoxin-disulfide reductase activity	;cell redox homeostasis,cellular oxidant detoxification
C36D2 / EVD2	O44509	O44509	0.163345	0.380808	0.163345	0.380808	0.000110437	53	O44509	CELE_F42G8.10	Uncharacterized protein	O44509_CAEEL	8	11.9881	1.11988	C36D2	EVD2	integral component of membrane
C36D2 / EVD2	Q8MNT0;Q95QI3	Q8MNT0;Q95QI3	0.269344	0.380751	0.269344	0.380751	0.000452006	27	Q8MNT0;Q95QI3	lim-8	LIM domain family	Q8MNT0_CAEEL;Q95QI3_CAEEL	8	20.5259	1.20526	C36D2	EVD2	M band;	protein domain specific binding,metal ion binding;	;
C36D2 / EVD2	Q9BL09;W6RR25	Q9BL09;W6RR25	-1.39348	-0.380353	1.39348	0.380353	0.150927	10	Q9BL09;W6RR25	CELE_Y48G8AL.13	Uncharacterized protein	Q9BL09_CAEEL;W6RR25_CAEEL	1	-61.9356	0.380644	C36D2	EVD2	integral component of membrane;	;	;
C36D2 / EVD2	P49049	P49049	-0.408216	-0.379987	0.408216	0.379987	9.66731e-06	42	P49049	imp-2	Intramembrane protease 2	IMP2_CAEEL	7	-24.6445	0.753555	C36D2	EVD2	lysosomal membrane,Golgi-associated vesicle membrane,integral component of cytoplasmic side of endoplasmic reticulum membrane,integral component of lumenal side of endoplasmic reticulum membrane	aspartic-type endopeptidase activity	proteolysis
C36D2 / EVD2	O17562	O17562	0.577417	0.379876	0.577417	0.379876	0.0072651	20	O17562	clec-223	C-type LECtin	O17562_CAEEL	4	49.2175	1.49218	C36D2	EVD2		carbohydrate binding
C36D2 / EVD2	Q95QL3	Q95QL3	-0.465339	-0.379819	0.465339	0.379819	4.60627e-06	50	Q95QL3	CELE_F11A10.7	Uncharacterized protein	Q95QL3_CAEEL	10	-27.5699	0.724301	C36D2	EVD2		RNA binding
C36D2 / EVD2	Q09522	Q09522	-0.54142	-0.379711	0.54142	0.379711	0.00245066	30	Q09522	E02H1.1	Probable dimethyladenosine transferase	DIM1_CAEEL	7	-31.2906	0.687094	C36D2	EVD2	nucleolus,mitochondrial matrix	rRNA (adenine-N6,N6-)-dimethyltransferase activity,RNA binding,18S rRNA (adenine(1779)-N(6)/adenine(1780)-N(6))-dimethyltransferase activity	rRNA methylation
C36D2 / EVD2	Q9N3D0	Q9N3D0	-0.1897	-0.379693	0.1897	0.379693	0.000225362	31	Q9N3D0	Y54E10BR.5	Signal peptidase complex catalytic subunit SEC11	Q9N3D0_CAEEL	6	-12.3212	0.876788	C36D2	EVD2	signal peptidase complex,integral component of membrane	peptidase activity,serine-type peptidase activity	signal peptide processing
C36D2 / EVD2	P91390	P91390	-0.263091	-0.379562	0.263091	0.379562	0.00868421	73	P91390	ostd-1	Dolichyl-diphosphooligosaccharide--protein glycosyltransferase subunit 2	RPN2_CAEEL	9	-16.6699	0.833301	C36D2	EVD2	oligosaccharyltransferase complex,integral component of membrane	dolichyl-diphosphooligosaccharide-protein glycotransferase activity	protein N-linked glycosylation,endoplasmic reticulum organization,regulation of cell division
C36D2 / EVD2	Q18788	Q18788	-0.362202	-0.379547	0.362202	0.379547	1.72668e-08	77	Q18788	C52E4.5	Mannosyl-oligosaccharide 1,2-alpha-mannosidase C52E4.5	MAN12_CAEEL	15	-22.2024	0.777976	C36D2	EVD2	Golgi membrane,endoplasmic reticulum,integral component of membrane	mannosyl-oligosaccharide 1,2-alpha-mannosidase activity,calcium ion binding	protein glycosylation,N-glycan processing
C36D2 / EVD2	K8F807	K8F807	0.00523386	0.379444	0.00523386	0.379444	0.00132425	11	K8F807	CELE_F13E9.1	Uncharacterized protein	K8F807_CAEEL	6	0.363442	1.00363	C36D2	EVD2		phosphatidylinositol binding
C36D2 / EVD2	Q23483	Q23483	-0.371198	-0.379357	0.371198	0.379357	0.0167286	4	Q23483	CELE_ZK418.5	Uncharacterized protein	Q23483_CAEEL	1	-22.686	0.77314	C36D2	EVD2	membrane,integral component of membrane
C36D2 / EVD2	Q27514	Q27514	-0.90034	-0.379047	0.90034	0.379047	0.120036	11	Q27514	cyp-13A5	Putative cytochrome P450 CYP13A5	C13A5_CAEEL	14	-46.4239	0.535761	C36D2	EVD2		monooxygenase activity,iron ion binding,oxidoreductase activity, acting on paired donors, with incorporation or reduction of molecular oxygen,heme binding	oxidation-reduction process
C36D2 / EVD2	D3YT50;Q21921	D3YT50;Q21921	0.739769	0.379012	0.739769	0.379012	0.0246044	2	D3YT50;Q21921	sir-2.1	Yeast SIR related;NAD-dependent protein deacetylase sir-2.1	D3YT50_CAEEL;SIR2_CAEEL	2	66.9909	1.66991	C36D2	EVD2	;nuclear chromosome, telomeric region,nucleus,cytoplasm,perinuclear region of cytoplasm	;protein binding,deacetylase activity,metal ion binding,NAD+ binding	;protein deacetylation,determination of adult lifespan,intrinsic apoptotic signaling pathway in response to DNA damage,dauer larval development,histone H3-K9 acetylation,histone H3 deacetylation
C36D2 / EVD2	O46009	O46009	-0.364734	-0.378994	0.364734	0.378994	0.013265	25	O46009	CELE_ZK228.3	Uncharacterized protein	O46009_CAEEL	5	-22.3388	0.776612	C36D2	EVD2
C36D2 / EVD2	Q18803	Q18803	-0.135519	-0.378333	0.135519	0.378333	0.0637933	45	Q18803	asg-2	Probable ATP synthase subunit g 2, mitochondrial	ATPL2_CAEEL	6	-8.96575	0.910343	C36D2	EVD2	mitochondrial proton-transporting ATP synthase complex, coupling factor F(o),mitochondrion,Requires Ontology	proton-transporting ATP synthase activity, rotational mechanism	ATP synthesis coupled proton transport,Requires Ontology
C36D2 / EVD2	Q9XW17	Q9XW17	-0.124483	-0.37825	0.124483	0.37825	1.16639e-05	170	Q9XW17	car-1	Cytokinesis, Apoptosis, RNA-associated	Q9XW17_CAEEL	24	-8.26672	0.917333	C36D2	EVD2	pericentriolar material,cytoplasmic mRNA processing body,cytoplasm,spindle,intracellular ribonucleoprotein complex,P granule,spindle midzone,messenger ribonucleoprotein complex,endoplasmic reticulum	protein binding
C36D2 / EVD2	Q23261	Q23261	-0.575742	-0.378144	0.575742	0.378144	0.00166419	9	Q23261	ZC373.5	Probable methylthioribulose-1-phosphate dehydratase	MTNB_CAEEL	1	-32.9059	0.670941	C36D2	EVD2	cytoplasm	zinc ion binding,methylthioribulose 1-phosphate dehydratase activity	L-methionine biosynthetic process from methylthioadenosine
C36D2 / EVD2	Q9NAB1	Q9NAB1	0.377935	0.377823	0.377935	0.377823	0.000345557	5	Q9NAB1	gst-29	Glutathione S-Transferase	Q9NAB1_CAEEL	2	29.9481	1.29948	C36D2	EVD2		transferase activity
C36D2 / EVD2	Q20772	Q20772	-0.107236	0.377812	0.107236	0.377812	1.2763e-05	81	Q20772	F54D5.7	Probable glutaryl-CoA dehydrogenase, mitochondrial	GCDH_CAEEL	10	-7.16349	0.928365	C36D2	EVD2	mitochondrial matrix	acyl-CoA dehydrogenase activity,flavin adenine dinucleotide binding	tryptophan metabolic process,oxidation-reduction process
C36D2 / EVD2	O44572	O44572	0.156018	0.377322	0.156018	0.377322	6.46203e-05	50	O44572	tni-4	Troponin I 4	TNNI4_CAEEL	6	11.4208	1.11421	C36D2	EVD2	troponin complex,sarcomere	actin binding,troponin C binding	muscle contraction,embryo development ending in birth or egg hatching,pharyngeal pumping
C36D2 / EVD2	Q20815	Q20815	0.486317	0.377253	0.486317	0.377253	0.0596595	19	Q20815	ssp-35	Sperm Specific family, class P	Q20815_CAEEL	4	40.0864	1.40086	C36D2	EVD2
C36D2 / EVD2	Q9NA78	Q9NA78	0.0810778	0.37681	0.0810778	0.37681	0.000152079	64	Q9NA78	CELE_Y57A10A.23	Uncharacterized protein	Q9NA78_CAEEL	7	5.7808	1.05781	C36D2	EVD2	endoplasmic reticulum		cell differentiation,cell redox homeostasis,negative regulation of cell death
C36D2 / EVD2	G5EBF2;G5ED68	G5EBF2;G5ED68	-0.236199	0.376648	0.236199	0.376648	0.0122513	16	G5EBF2;G5ED68	mtm-6	MTM (Myotubularin) family;Myotubularin-related protein 6	G5EBF2_CAEEL;MTMR6_CAEEL	5	-15.1021	0.848979	C36D2	EVD2	;cytoplasm,apical plasma membrane	;phosphatidylinositol-3-phosphatase activity,protein tyrosine phosphatase activity,phosphatase binding,metal ion binding	;nematode larval development,endocytosis,regulation of Wnt signaling pathway,regulation of cell migration,peptidyl-tyrosine dephosphorylation,phosphatidylinositol metabolic process,phosphatidylinositol dephosphorylation
C36D2 / EVD2	O18030	O18030	0.462263	0.376326	0.462263	0.376326	0.00194785	15	O18030	dhs-4	DeHydrogenases, Short chain	O18030_CAEEL	3	37.7701	1.3777	C36D2	EVD2
C36D2 / EVD2	Q9TY03	Q9TY03	0.0882249	0.37603	0.0882249	0.37603	0.000231712	18	Q9TY03	frh-1	Frataxin, mitochondrial	FRDA_CAEEL	4	6.30614	1.06306	C36D2	EVD2	mitochondrion	ferroxidase activity,ferrous iron binding,ferric iron binding,iron chaperone activity,2 iron, 2 sulfur cluster binding	response to superoxide,nematode larval development,heme biosynthetic process,ion transport,cellular iron ion homeostasis,mitochondrion organization,determination of adult lifespan,embryo development ending in birth or egg hatching,iron-sulfur cluster assembly,iron incorporation into metallo-sulfur cluster,cellular response to oxidative stress,growth,response to hydrogen peroxide,oxidation-reducti…
C36D2 / EVD2	O01532	O01532	-0.757153	-0.376023	0.757153	0.376023	0.00057392	51	O01532	asp-5	ASpartyl Protease	O01532_CAEEL	8	-40.8337	0.591663	C36D2	EVD2		aspartic-type endopeptidase activity	proteolysis,protein catabolic process
C36D2 / EVD2	Q17540	Q17540	0.0670241	0.376005	0.0670241	0.376005	0.0105372	19	Q17540	C01B10.9	Uncharacterized protein	Q17540_CAEEL	4	4.75536	1.04755	C36D2	EVD2	integral component of membrane	bis(5'-adenosyl)-triphosphatase activity	metabolic process,positive regulation of blood coagulation
C36D2 / EVD2	P41956	P41956	-0.181745	0.375771	0.181745	0.375771	0.00218836	40	P41956	mev-1	Succinate dehydrogenase cytochrome b560 subunit, mitochondrial	C560_CAEEL	5	-11.8364	0.881636	C36D2	EVD2	mitochondrion,mitochondrial inner membrane,mitochondrial respiratory chain complex II, succinate dehydrogenase complex (ubiquinone),integral component of membrane	succinate dehydrogenase activity,electron carrier activity,heme binding,metal ion binding	tricarboxylic acid cycle,mitochondrial electron transport, succinate to ubiquinone,response to oxidative stress,determination of adult lifespan,innate immune response,defense response to Gram-negative bacterium,negative regulation of response to oxidative stress,positive regulation of response to oxidative stress
C36D2 / EVD2	O16266	O16266	0.445066	0.375517	0.445066	0.375517	1.3019e-06	80	O16266	CELE_F40A3.6	Uncharacterized protein	O16266_CAEEL	10	36.1377	1.36138	C36D2	EVD2
C36D2 / EVD2	Q17348	Q17348	0.0939022	-0.375421	0.0939022	0.375421	0.000770647	60	Q17348	snr-1	Small nuclear ribonucleoprotein Sm D3	SMD3_CAEEL	4	6.7253	1.06725	C36D2	EVD2	commitment complex,U5 snRNP,U1 snRNP,U2 snRNP,U4 snRNP,U12-type spliceosomal complex,pICln-Sm protein complex,SMN-Sm protein complex,P granule,prespliceosome,precatalytic spliceosome,catalytic step 2 spliceosome,spliceosomal tri-snRNP complex	RNA binding	spliceosomal complex assembly,spliceosomal snRNP assembly
C36D2 / EVD2	Q23058	Q23058	0.829951	0.37507	0.829951	0.37507	0.00784447	24	Q23058	ssp-9	Sperm-specific class P protein 9/11	SSP9_CAEEL	2	77.7624	1.77762	C36D2	EVD2
C36D2 / EVD2	Q19660	Q19660	0.252708	0.375066	0.252708	0.375066	0.00302483	49	Q19660	CELE_F21C10.10	Uncharacterized protein	Q19660_CAEEL	8	19.1442	1.19144	C36D2	EVD2	mitochondrion
C36D2 / EVD2	O76654	O76654	-0.707735	0.374674	0.707735	0.374674	0.180946	3	O76654	try-8	TRYpsin-like protease	O76654_CAEEL	3	-38.7719	0.612281	C36D2	EVD2		serine-type endopeptidase activity,hydrolase activity, acting on carbon-nitrogen (but not peptide) bonds, in cyclic amides	proteolysis
C36D2 / EVD2	Q94259	Q94259	-0.364712	-0.374367	0.364712	0.374367	7.86496e-07	20	Q94259	CELE_K04A8.1	Uncharacterized protein	Q94259_CAEEL	4	-22.3376	0.776624	C36D2	EVD2	integral component of membrane		innate immune response
C36D2 / EVD2	Q20340	Q20340	-0.489693	-0.374249	0.489693	0.374249	0.00182286	28	Q20340	CELE_F42F12.4	1,2-dihydroxy-3-keto-5-methylthiopentene dioxygenase	Q20340_CAEEL	4	-28.7823	0.712177	C36D2	EVD2	nucleus,cytoplasm	iron ion binding,acireductone dioxygenase [iron(II)-requiring] activity	methionine metabolic process,L-methionine biosynthetic process from methylthioadenosine,oxidation-reduction process
C36D2 / EVD2	Q65XX9	Q65XX9	0.331725	0.374137	0.331725	0.374137	0.00206164	9	Q65XX9	mvk-1	MeValonate Kinase	Q65XX9_CAEEL	3	25.8517	1.25852	C36D2	EVD2	cytosol	mevalonate kinase activity,ATP binding	cholesterol biosynthetic process,phosphorylation,isopentenyl diphosphate biosynthetic process, mevalonate pathway
C36D2 / EVD2	O45418	O45418	-0.125717	-0.373761	0.125717	0.373761	1.8909e-06	169	O45418	fkb-6	FK506-Binding protein family	O45418_CAEEL	19	-8.34514	0.916549	C36D2	EVD2	cytoplasm	peptidyl-prolyl cis-trans isomerase activity,FK506 binding,Hsp90 protein binding	protein peptidyl-prolyl isomerization,chaperone-mediated protein folding
C36D2 / EVD2	Q19064	Q19064	0.356919	0.373116	0.356919	0.373116	0.000453089	61	Q19064	CELE_E04F6.9	Uncharacterized protein	Q19064_CAEEL	9	28.0688	1.28069	C36D2	EVD2
C36D2 / EVD2	P52015	P52015	-0.21087	-0.372985	0.21087	0.372985	8.51207e-10	135	P52015	cyn-7	Peptidyl-prolyl cis-trans isomerase 7	CYP7_CAEEL	11	-13.5984	0.864016	C36D2	EVD2		peptidyl-prolyl cis-trans isomerase activity	protein peptidyl-prolyl isomerization,protein folding
C36D2 / EVD2	Q10943	Q10943	-0.696622	0.372297	0.696622	0.372297	0.0204221	55	Q10943	arf-1.2	ADP-ribosylation factor 1-like 2	ARF12_CAEEL	7	-38.2985	0.617015	C36D2	EVD2	endoplasmic reticulum,Golgi apparatus	GTP binding	intracellular protein transport,mitochondrion organization,small GTPase mediated signal transduction,gamete generation,embryo development ending in birth or egg hatching,vesicle-mediated transport,regulation of receptor-mediated endocytosis,oocyte development,regulation of apoptotic process involved in development
C36D2 / EVD2	Q20263	Q20263	-0.310484	-0.371745	0.310484	0.371745	6.02414e-05	10	Q20263	F41C3.4	Probable Golgi transport protein 1	GOT1_CAEEL	1	-19.3629	0.806371	C36D2	EVD2	Golgi membrane,integral component of membrane		protein transport,vesicle-mediated transport
C36D2 / EVD2	Q20374	Q20374	0.251456	0.37173	0.251456	0.37173	0.000114878	26	Q20374	patr-1	Protein PAT1 homolog 1	PATR1_CAEEL	9	19.0408	1.19041	C36D2	EVD2	cytoplasmic mRNA processing body	RNA binding	deadenylation-dependent decapping of nuclear-transcribed mRNA,determination of adult lifespan,cytoplasmic mRNA processing body assembly
C36D2 / EVD2	G5EDD8	G5EDD8	-1.28343	-0.371714	1.28343	0.371714	0.00262673	30	G5EDD8	skr-2	SKR-2	G5EDD8_CAEEL	4	-58.9182	0.410818	C36D2	EVD2	SCF ubiquitin ligase complex	protein binding,ligase activity	establishment of mitotic spindle orientation,ubiquitin-dependent protein catabolic process,negative regulation of cell proliferation,embryo development ending in birth or egg hatching,negative regulation of gene expression,negative regulation of centrosome duplication,regulation of protein stability,regulation of meiotic cell cycle
C36D2 / EVD2	Q94402	Q94402	-0.130792	-0.371596	0.130792	0.371596	1.86544e-05	32	Q94402	ZK265.6	Nucleolar protein 16	NOP16_CAEEL	4	-8.667	0.91333	C36D2	EVD2	nucleus,nucleolus		ribosomal large subunit biogenesis
C36D2 / EVD2	Q7Z139	Q7Z139	0.802967	0.371582	0.802967	0.371582	0.0827016	7	Q7Z139	hyl-2	Ceramide synthase hyl-2	HYL2_CAEEL	1	74.4685	1.74469	C36D2	EVD2	endoplasmic reticulum,integral component of membrane	N-acyltransferase activity,sphingosine N-acyltransferase activity	ceramide biosynthetic process
C36D2 / EVD2	K8ESK7	K8ESK7	0.379266	0.371264	0.379266	0.371264	0.000861151	10	K8ESK7	CELE_R13H4.2	Uncharacterized protein	K8ESK7_CAEEL	1	30.068	1.30068	C36D2	EVD2
C36D2 / EVD2	Q09641	Q09641	-0.370526	-0.370768	0.370526	0.370768	2.51325e-05	5	Q09641	CELE_ZC506.1	alpha-1,2-Mannosidase	Q09641_CAEEL	1	-22.6499	0.773501	C36D2	EVD2	endoplasmic reticulum,membrane	mannosyl-oligosaccharide 1,2-alpha-mannosidase activity,calcium ion binding	N-glycan processing,endoplasmic reticulum unfolded protein response,glycoprotein ERAD pathway,mannose trimming involved in glycoprotein ERAD pathway
C36D2 / EVD2	H2L0I5;H2L0I6;Q5W7E3	H2L0I5;H2L0I6;Q5W7E3	0.374419	0.370746	0.374419	0.370746	0.0182454	5	H2L0I5;H2L0I6;Q5W7E3	CELE_Y67D8A.2	Uncharacterized protein	H2L0I5_CAEEL;H2L0I6_CAEEL;Q5W7E3_CAEEL	1	29.6317	1.29632	C36D2	EVD2	;plasma membrane,phosphorylase kinase complex;	;calmodulin binding,phosphorylase kinase activity;	;glycogen metabolic process,protein phosphorylation;
C36D2 / EVD2	P91343	P91343	0.355458	0.370704	0.355458	0.370704	1.70629e-11	80	P91343	wdr-12	Ribosome biogenesis protein WDR12 homolog	WDR12_CAEEL	12	27.9392	1.27939	C36D2	EVD2	nucleoplasm,preribosome, large subunit precursor,PeBoW complex		maturation of 5.8S rRNA,maturation of LSU-rRNA from tricistronic rRNA transcript (SSU-rRNA, 5.8S rRNA, LSU-rRNA),maturation of LSU-rRNA
C36D2 / EVD2	Q21307	Q21307	-0.176381	0.370284	0.176381	0.370284	0.00206551	53	Q21307	mek-1	Dual specificity mitogen-activated protein kinase kinase mek-1	MEK1_CAEEL	10	-11.508	0.88492	C36D2	EVD2	cytoplasm	protein serine/threonine kinase activity,MAP kinase kinase activity,protein tyrosine kinase activity,ATP binding,JUN kinase kinase activity,SH2 domain binding,metal ion binding	reproduction,MAPK cascade,activation of MAPK activity,protein phosphorylation,male meiosis,activation of JUN kinase activity,regulation of mitotic cell cycle,determination of adult lifespan,response to temperature stimulus,peptidyl-tyrosine phosphorylation,regulation of growth rate,response to starvation,regulation of apoptotic process,response to cadmium ion,response to copper ion,oocyte develop…
C36D2 / EVD2	O16454	O16454	0.538726	0.369916	0.538726	0.369916	0.000651399	39	O16454	tag-196	Uncharacterized protein	O16454_CAEEL	11	45.2689	1.45269	C36D2	EVD2	extracellular space,lysosome	cysteine-type endopeptidase activity,cysteine-type endopeptidase inhibitor activity	negative regulation of endopeptidase activity,proteolysis involved in cellular protein catabolic process
C36D2 / EVD2	Q09374	Q09374	-0.545047	-0.369555	0.545047	0.369555	1.52067e-06	50	Q09374	ZK177.8	Uncharacterized protein ZK177.8	YS48_CAEEL	11	-31.4631	0.685369	C36D2	EVD2	nucleus	dGTPase activity	dGTP catabolic process
C36D2 / EVD2	Q966J6	Q966J6	0.184536	0.369469	0.184536	0.369469	0.000162818	19	Q966J6	CELE_F41B4.1	Uncharacterized protein	Q966J6_CAEEL	4	13.6451	1.13645	C36D2	EVD2		protein binding
C36D2 / EVD2	Q20589;X5LX67	Q20589;X5LX67	-0.497972	-0.369298	0.497972	0.369298	0.0297477	8	Q20589;X5LX67	CELE_F49C12.12	Uncharacterized protein	Q20589_CAEEL;X5LX67_CAEEL	1	-29.1899	0.708101	C36D2	EVD2	integral component of membrane;	endoribonuclease activity;	RNA phosphodiester bond hydrolysis, endonucleolytic;
C36D2 / EVD2	Q9XXJ0	Q9XXJ0	0.341557	0.369141	0.341557	0.369141	2.33943e-06	15	Q9XXJ0	dhps-1	Deoxyhypusine synthase	DHYS_CAEEL	5	26.7124	1.26712	C36D2	EVD2	cytoplasm	protein binding,deoxyhypusine synthase activity	peptidyl-lysine modification to peptidyl-hypusine
C36D2 / EVD2	Q09477	Q09477	0.437384	0.368972	0.437384	0.368972	0.00160493	5	Q09477	dpff-1	Zinc finger protein dpff-1	DPFF1_CAEEL	2	35.4146	1.35415	C36D2	EVD2	nucleus	nucleic acid binding,metal ion binding
C36D2 / EVD2	Q9NAB3	Q9NAB3	-0.344959	-0.368961	0.344959	0.368961	7.44857e-08	74	Q9NAB3	gst-27	Glutathione S-Transferase	Q9NAB3_CAEEL	9	-21.2669	0.787331	C36D2	EVD2		transferase activity
C36D2 / EVD2	Q19873	Q19873	-0.158117	-0.368938	0.158117	0.368938	1.21587e-06	86	Q19873	wdr-46	WD Repeat protein	Q19873_CAEEL	16	-10.3806	0.896194	C36D2	EVD2	nucleolus,90S preribosome,small-subunit processome		maturation of SSU-rRNA from tricistronic rRNA transcript (SSU-rRNA, 5.8S rRNA, LSU-rRNA)
C36D2 / EVD2	Q23614	Q23614	-0.24995	0.368839	0.24995	0.368839	0.00212468	45	Q23614	CELE_ZK822.2	Uncharacterized protein	Q23614_CAEEL	7	-15.9074	0.840926	C36D2	EVD2
C36D2 / EVD2	G5EDP2	G5EDP2	-0.328796	-0.368657	0.328796	0.368657	2.50533e-09	120	G5EDP2	daf-22	Non-specific lipid-transfer protein-like 2	NLTP2_CAEEL	13	-20.3799	0.796201	C36D2	EVD2	peroxisome	lipid binding,propanoyl-CoA C-acyltransferase activity	very long-chain fatty acid metabolic process,acyl-CoA metabolic process,lipid transport,olfactory learning,negative regulation of lipid storage,response to pheromone,pheromone biosynthetic process,dauer entry,dauer exit,positive regulation of developmental growth,regulation of chemotaxis,positive regulation of nematode larval development,ascaroside biosynthetic process
C36D2 / EVD2	Q20027	Q20027	-0.337683	-0.367949	0.337683	0.367949	0.000132906	15	Q20027	F35C8.5	Cholesterol 25-hydroxylase-like protein	C25HL_CAEEL	3	-20.8689	0.791311	C36D2	EVD2	endoplasmic reticulum membrane,integral component of membrane	iron ion binding,oxidoreductase activity	lipid metabolic process,sterol biosynthetic process,oxidation-reduction process
C36D2 / EVD2	A2V8C8	A2V8C8	-0.0499655	0.367646	0.0499655	0.367646	0.0548942	7	A2V8C8	CELE_H29C22.1	Uncharacterized protein	A2V8C8_CAEEL	1	-3.40406	0.965959	C36D2	EVD2
C36D2 / EVD2	A9QY30	A9QY30	-0.316694	-0.367559	0.316694	0.367559	0.0905026	5	A9QY30	C27H6.9	Mitochondrial genome maintenance exonuclease 1	A9QY30_CAEEL	1	-19.7092	0.802908	C36D2	EVD2	mitochondrion	DNA binding,single-stranded DNA exodeoxyribonuclease activity	mitochondrial DNA replication,mitochondrial DNA repair,nucleic acid phosphodiester bond hydrolysis
C36D2 / EVD2	H2KZX4;Q7JP80	H2KZX4;Q7JP80	-3.69887	-0.367518	3.69887	0.367518	0.0397106	67	H2KZX4;Q7JP80	CELE_T13C2.6	Uncharacterized protein	H2KZX4_CAEEL;Q7JP80_CAEEL	13	-92.2993	0.0770067	C36D2	EVD2	;integral component of membrane	;calcium ion binding	;
C36D2 / EVD2	Q9XVE8	Q9XVE8	0.371411	0.367447	0.371411	0.367447	0.00326055	5	Q9XVE8	C04F12.5	Uncharacterized protein	Q9XVE8_CAEEL	1	29.3617	1.29362	C36D2	EVD2
C36D2 / EVD2	Q9N3F0	Q9N3F0	-0.120747	-0.367397	0.120747	0.367397	1.40687e-08	85	Q9N3F0	Y54E10A.10	Ribosome production factor 2 homolog	RPF2_CAEEL	10	-8.02886	0.919711	C36D2	EVD2	nucleolus	rRNA binding	ribosomal large subunit assembly,maturation of LSU-rRNA from tricistronic rRNA transcript (SSU-rRNA, 5.8S rRNA, LSU-rRNA)
C36D2 / EVD2	E1B6Q7	E1B6Q7	0.318621	0.367319	0.318621	0.367319	9.75588e-07	36	E1B6Q7	CELE_F45F2.9	Uncharacterized protein	E1B6Q7_CAEEL	6	24.7138	1.24714	C36D2	EVD2
C36D2 / EVD2	Q09665	Q09665	0.314999	0.367219	0.314999	0.367219	0.00152384	31	Q09665	tnc-2	Troponin C, isoform 2	TNNC2_CAEEL	5	24.4011	1.24401	C36D2	EVD2		calcium ion binding,troponin I binding
C36D2 / EVD2	O02268	O02268	-0.207024	-0.367201	0.207024	0.367201	0.0002533	15	O02268	drr-1	Dietary Restriction Response (WT but not eat-2 lifespan increased)	O02268_CAEEL	2	-13.3678	0.866322	C36D2	EVD2	integral component of membrane
C36D2 / EVD2	Q09321	Q09321	-0.102113	0.36715	0.102113	0.36715	4.082e-05	40	Q09321	F42A8.1	Uncharacterized protein F42A8.1	YR51_CAEEL	6	-6.83323	0.931668	C36D2	EVD2
C36D2 / EVD2	G3MTX4;P34549	G3MTX4;P34549	-0.462194	-0.36711	0.462194	0.36711	0.00747736	4	G3MTX4;P34549	CELE_R10E11.5;R10E11.5	Uncharacterized protein;Uncharacterized protein R10E11.5	G3MTX4_CAEEL;YNJ5_CAEEL	1	-27.4118	0.725882	C36D2	EVD2	;	;	;
C36D2 / EVD2	H2L0J4;O16725	H2L0J4;O16725	-0.287899	-0.36704	0.287899	0.36704	0.000107127	29	H2L0J4;O16725	CELE_T07D3.9	Uncharacterized protein	H2L0J4_CAEEL;O16725_CAEEL	9	-18.0906	0.819094	C36D2	EVD2	;	;	;
C36D2 / EVD2	C0Z1Y6	C0Z1Y6	-0.499031	-0.367033	0.499031	0.367033	0.0112235	8	C0Z1Y6	CELE_F40G9.5	Uncharacterized protein	C0Z1Y6_CAEEL	2	-29.2418	0.707582	C36D2	EVD2	integral component of membrane
C36D2 / EVD2	Q18347	Q18347	-0.366875	-0.366905	0.366875	0.366905	0.000198999	5	Q18347	C31H2.4	Putative protein C31H2.4	YBWL_CAEEL	1	-22.454	0.77546	C36D2	EVD2	Golgi membrane,endoplasmic reticulum membrane	4-hydroxyphenylpyruvate dioxygenase activity,metal ion binding	tyrosine catabolic process,oxidation-reduction process
C36D2 / EVD2	H2KZX2	H2KZX2	0.31416	0.366684	0.31416	0.366684	0.0120919	9	H2KZX2	flap-1	FLi1-Associated Protein homolog	H2KZX2_CAEEL	3	24.3288	1.24329	C36D2	EVD2
C36D2 / EVD2	H2KYS1	H2KYS1	0.614206	0.366567	0.614206	0.366567	1.93644e-05	146	H2KYS1	hsp-43	Heat Shock Protein	H2KYS1_CAEEL	22	53.0716	1.53072	C36D2	EVD2
C36D2 / EVD2	Q9N412	Q9N412	0.272618	0.366558	0.272618	0.366558	1.03538e-11	37	Q9N412	CELE_Y39A3CL.1	Uncharacterized protein	Q9N412_CAEEL	7	20.7998	1.208	C36D2	EVD2
C36D2 / EVD2	G5ECS9	G5ECS9	-0.665318	-0.366487	0.665318	0.366487	6.63404e-15	206	G5ECS9	cpt-2	Carnitine Palmitoyl Transferase	G5ECS9_CAEEL	31	-36.945	0.63055	C36D2	EVD2		transferase activity, transferring acyl groups
C36D2 / EVD2	F5GUG4	F5GUG4	0.74008	0.366449	0.74008	0.366449	0.0195857	13	F5GUG4	CELE_T04C12.11	Uncharacterized protein	F5GUG4_CAEEL	1	67.0268	1.67027	C36D2	EVD2	integral component of membrane		signal transduction
C36D2 / EVD2	P90902;Q95ZS1	P90902;Q95ZS1	0.267605	0.36633	0.267605	0.36633	1.64665e-05	13	P90902;Q95ZS1	gfi-2	GEI-4 (Four) Interacting protein	P90902_CAEEL;Q95ZS1_CAEEL	4	20.3808	1.20381	C36D2	EVD2	;	;	;
C36D2 / EVD2	Q2PJ68	Q2PJ68	-0.377616	-0.366059	0.377616	0.366059	7.31073e-05	24	Q2PJ68	sgk-1	Serine/threonine-protein kinase sgk-1	SGK1_CAEEL	5	-23.0291	0.769709	C36D2	EVD2	nucleus,cytoplasm	protein kinase activity,protein serine/threonine kinase activity,protein binding,ATP binding,phosphatidylinositol-3,4,5-trisphosphate binding,metal ion binding	nematode larval development,protein phosphorylation,peptidyl-serine phosphorylation,intracellular signal transduction,mesendoderm development,regulation of protein localization to basolateral plasma membrane
C36D2 / EVD2	Q19338	Q19338	-0.352067	-0.365997	0.352067	0.365997	3.0436e-09	57	Q19338	mon-2	Monensin-resistant homolog 2	MON2_CAEEL	12	-21.6539	0.783461	C36D2	EVD2	Golgi apparatus		protein transport
C36D2 / EVD2	Q18867	Q18867	0.243715	0.365406	0.243715	0.365406	0.000714941	8	Q18867	perm-5	PERMeable eggshell	Q18867_CAEEL	2	18.4038	1.18404	C36D2	EVD2		lipid binding
C36D2 / EVD2	Q19076	Q19076	0.0929661	-0.365147	0.0929661	0.365147	0.000637531	33	Q19076	pho-1	Intestinal acid phosphatase	PHO1_CAEEL	6	6.65607	1.06656	C36D2	EVD2	integral component of membrane,anchored component of membrane,membrane raft	acid phosphatase activity	dephosphorylation
C36D2 / EVD2	Q9TYQ5	Q9TYQ5	0.147751	0.365007	0.147751	0.365007	3.71459e-06	29	Q9TYQ5	lin-33	Uncharacterized protein	Q9TYQ5_CAEEL	6	10.7841	1.10784	C36D2	EVD2
C36D2 / EVD2	H2KZA5;Q8ITY8	H2KZA5;Q8ITY8	-0.14239	-0.364969	0.14239	0.364969	5.62854e-13	127	H2KZA5;Q8ITY8	CELE_R148.3	Uncharacterized protein	H2KZA5_CAEEL;Q8ITY8_CAEEL	22	-9.39831	0.906017	C36D2	EVD2	;	;	;
C36D2 / EVD2	Q9XVE9	Q9XVE9	-1.33256	-0.364878	1.33256	0.364878	0.0377991	40	Q9XVE9	rpl-14	Ribosomal Protein, Large subunit	Q9XVE9_CAEEL	4	-60.2937	0.397063	C36D2	EVD2	cytosolic large ribosomal subunit	RNA binding,structural constituent of ribosome	translation,ribosomal large subunit biogenesis
C36D2 / EVD2	G5EBN5	G5EBN5	0.254692	0.364421	0.254692	0.364421	0.000907612	6	G5EBN5	ego-2	Enhancer of Glp-One (Glp-1)	G5EBN5_CAEEL	3	19.3081	1.19308	C36D2	EVD2
C36D2 / EVD2	Q09958	Q09958	-0.864357	-0.364275	0.864357	0.364275	1.84883e-05	89	Q09958	C18A3.3	Probable rRNA-processing protein EBP2 homolog	EBP2_CAEEL	11	-45.0709	0.549291	C36D2	EVD2	nucleolus,preribosome, large subunit precursor,nuclear periphery	protein binding	rRNA processing,ribosomal large subunit biogenesis
C36D2 / EVD2	Q9XUE6	Q9XUE6	-0.286016	-0.364253	0.286016	0.364253	8.3645e-06	74	Q9XUE6	F52B11.2	Probable phosphomannomutase	PMM_CAEEL	14	-17.9836	0.820164	C36D2	EVD2	cytosol	phosphomannomutase activity	mannose metabolic process,protein N-linked glycosylation,GDP-mannose biosynthetic process,protein targeting to ER
C36D2 / EVD2	G5ECR8	G5ECR8	0.43375	0.364179	0.43375	0.364179	0.00351065	10	G5ECR8	gba-3	Putative glucosylceramidase 3	GLCM3_CAEEL	5	35.074	1.35074	C36D2	EVD2	lysosome	glucosylceramidase activity	glucosylceramide catabolic process
C36D2 / EVD2	Q10131	Q10131	0.188273	0.363898	0.188273	0.363898	4.46084e-05	29	Q10131	cex-1	Calexcitin-1	CEX1_CAEEL	10	13.9399	1.1394	C36D2	EVD2		calcium ion binding
C36D2 / EVD2	Q95XY4	Q95XY4	-0.47336	-0.363881	0.47336	0.363881	3.17044e-10	118	Q95XY4	nol-6	NucleOLar protein	Q95XY4_CAEEL	28	-27.9715	0.720285	C36D2	EVD2	condensed nuclear chromosome,nucleolus,small-subunit processome,CURI complex,UTP-C complex	RNA binding	rRNA processing,tRNA export from nucleus,negative regulation of innate immune response
C36D2 / EVD2	O17528	O17528	-0.0547339	-0.363731	0.0547339	0.363731	0.0110928	27	O17528	sel-9	Suppressor/enhancer of lin-12 protein 9	TMED2_CAEEL	3	-3.7228	0.962772	C36D2	EVD2	Golgi membrane,ER to Golgi transport vesicle membrane,integral component of membrane,COPI-coated vesicle membrane	transporter activity	ER to Golgi vesicle-mediated transport,regulation of Notch signaling pathway,protein transport
C36D2 / EVD2	Q18315	Q18315	-0.414336	-0.363639	0.414336	0.363639	3.08846e-05	9	Q18315	C29H12.2	Uncharacterized protein	Q18315_CAEEL	2	-24.9635	0.750365	C36D2	EVD2	integral component of membrane
C36D2 / EVD2	B3WFT8	B3WFT8	0.252279	0.363348	0.252279	0.363348	1.29874e-05	64	B3WFT8	C14F11.4	Uncharacterized protein	B3WFT8_CAEEL	11	19.1088	1.19109	C36D2	EVD2		protein binding
C36D2 / EVD2	Q9U6P6	Q9U6P6	0.150229	0.363235	0.150229	0.363235	0.00206234	14	Q9U6P6	rnh-2	Ribonuclease H2 subunit A	RNH2A_CAEEL	2	10.9746	1.10975	C36D2	EVD2	ribonuclease H2 complex	RNA binding,RNA-DNA hybrid ribonuclease activity,metal ion binding	mismatch repair,DNA replication, removal of RNA primer,RNA phosphodiester bond hydrolysis, endonucleolytic
C36D2 / EVD2	Q21109	Q21109	0.554217	0.363094	0.554217	0.363094	7.85969e-06	36	Q21109	K02A11.3	Poly(U)-specific endoribonuclease homolog	ENDOU_CAEEL	11	46.8372	1.46837	C36D2	EVD2	extracellular region	RNA binding,endoribonuclease activity,metal ion binding	RNA phosphodiester bond hydrolysis, endonucleolytic
C36D2 / EVD2	O44608	O44608	-0.406516	-0.363043	0.406516	0.363043	0.102385	17	O44608	hacd-1	Hydroxy-Acyl-CoA Dehydrogenase	O44608_CAEEL	3	-24.5557	0.754443	C36D2	EVD2	integral component of membrane	3-hydroxyacyl-CoA dehydrogenase activity,NAD+ binding	fatty acid metabolic process,oxidation-reduction process
C36D2 / EVD2	G5EF08;Q1RPT9	G5EF08;Q1RPT9	0.432647	0.362195	0.432647	0.362195	0.000134225	22	G5EF08;Q1RPT9	ncx-1	Na/Ca eXchangers	G5EF08_CAEEL;Q1RPT9_CAEEL	5	34.9707	1.34971	C36D2	EVD2	integral component of membrane;	calcium:sodium antiporter activity;	calcium ion transport,cell communication,sodium ion transmembrane transport;
C36D2 / EVD2	Q9U263	Q9U263	0.0372462	0.361996	0.0372462	0.361996	0.053521	28	Q9U263	set-26	SET (Trithorax/polycomb) domain containing	Q9U263_CAEEL	9	2.61532	1.02615	C36D2	EVD2	nucleus	chromatin binding,metal ion binding,histone methyltransferase activity (H3-K9 specific)	mitotic chromosome condensation,histone H3-K9 trimethylation
C36D2 / EVD2	Q19587	Q19587	0.404626	0.361808	0.404626	0.361808	0.0148383	10	Q19587	CELE_F19C7.5	Uncharacterized protein	Q19587_CAEEL	1	32.3746	1.32375	C36D2	EVD2	integral component of membrane
C36D2 / EVD2	Q965N8	Q965N8	-0.278165	-0.361797	0.278165	0.361797	6.03968e-19	196	Q965N8	Y46E12BL.2	Uncharacterized protein	Q965N8_CAEEL	37	-17.5361	0.824639	C36D2	EVD2
C36D2 / EVD2	Q21888	Q21888	0.21669	0.361612	0.21669	0.361612	7.2625e-05	19	Q21888	CELE_R102.2	Uncharacterized protein	Q21888_CAEEL	3	16.2064	1.16206	C36D2	EVD2
C36D2 / EVD2	P52013	P52013	-0.167708	-0.361548	0.167708	0.361548	4.48937e-06	97	P52013	cyn-5	Peptidyl-prolyl cis-trans isomerase 5	CYP5_CAEEL	9	-10.9744	0.890256	C36D2	EVD2	cytoplasm	peptidyl-prolyl cis-trans isomerase activity	protein peptidyl-prolyl isomerization,protein folding
C36D2 / EVD2	Q09407	Q09407	0.477833	0.3615	0.477833	0.3615	0.00943915	5	Q09407	K07E1.1	1,2-dihydroxy-3-keto-5-methylthiopentene dioxygenase homolog 2	MTND2_CAEEL	2	39.265	1.39265	C36D2	EVD2	nucleus,cytoplasm	acireductone dioxygenase [iron(II)-requiring] activity	methionine metabolic process,L-methionine biosynthetic process from methylthioadenosine,oxidation-reduction process
C36D2 / EVD2	Q9NAD6	Q9NAD6	0.361035	0.361397	0.361035	0.361397	0.00219481	5	Q9NAD6	sta-1	Signal transducer and activator of transcription 1	STAT1_CAEEL	1	28.4347	1.28435	C36D2	EVD2	nucleus,cytoplasm	transcription factor activity, sequence-specific DNA binding,signal transducer activity,protein binding,sequence-specific DNA binding	transcription, DNA-templated,signal transduction,dauer larval development,positive regulation of transcription from RNA polymerase II promoter
C36D2 / EVD2	Q6A583	Q6A583	-0.209223	-0.361394	0.209223	0.361394	7.05045e-06	25	Q6A583	CELE_T04B8.5	Uncharacterized protein	Q6A583_CAEEL	6	-13.4997	0.865003	C36D2	EVD2
C36D2 / EVD2	Q23206	Q23206	0.0149246	0.361294	0.0149246	0.361294	0.0113184	14	Q23206	CELE_W06E11.1	Uncharacterized protein	Q23206_CAEEL	3	1.03986	1.0104	C36D2	EVD2	DNA-directed RNA polymerase III complex	RNA polymerase III activity	transcription from RNA polymerase III promoter
C36D2 / EVD2	Q17555	Q17555	0.386664	0.361134	0.386664	0.361134	0.0516469	4	Q17555	C01F1.6	Uncharacterized protein	Q17555_CAEEL	1	30.7367	1.30737	C36D2	EVD2	endoplasmic reticulum	receptor binding	protein retention in ER lumen,regulation of receptor biosynthetic process
C36D2 / EVD2	Q22422	Q22422	-0.315864	0.360964	0.315864	0.360964	0.022776	16	Q22422	gem-4	Gon-2 Extragenic Modifier	Q22422_CAEEL	8	-19.663	0.80337	C36D2	EVD2
C36D2 / EVD2	G5EBW5	G5EBW5	0.0505718	0.360863	0.0505718	0.360863	0.0011211	36	G5EBW5	fecl-1	FErroChelatase-Like	G5EBW5_CAEEL	8	3.56753	1.03568	C36D2	EVD2	mitochondrion	ferrochelatase activity	heme biosynthetic process
C36D2 / EVD2	Q8ITY5	Q8ITY5	0.402291	0.360595	0.402291	0.360595	0.000246449	10	Q8ITY5	C50D2.8	Uncharacterized protein	Q8ITY5_CAEEL	1	32.1605	1.3216	C36D2	EVD2	U1 snRNP,U2-type prespliceosome	mRNA binding	mRNA splice site selection
C36D2 / EVD2	Q94300	Q94300	-0.783654	-0.360389	0.783654	0.360389	0.0122429	76	Q94300	rpl-11.1	60S ribosomal protein L11	RL11_CAEEL	8	-41.9106	0.580894	C36D2	EVD2	nucleus,cytosolic large ribosomal subunit	RNA binding,structural constituent of ribosome,rRNA binding	ribosomal large subunit assembly,translation
C36D2 / EVD2	Q22207	Q22207	0.344659	0.360352	0.344659	0.360352	0.00156274	10	Q22207	CELE_T05A7.1	Uncharacterized protein	Q22207_CAEEL	2	26.9851	1.26985	C36D2	EVD2
C36D2 / EVD2	A0A0K3AUL0;O17369	A0A0K3AUL0;O17369	0.355181	0.360082	0.355181	0.360082	0.0163885	5	A0A0K3AUL0;O17369	CELE_F48A11.4	Uncharacterized protein	A0A0K3AUL0_CAEEL;O17369_CAEEL	1	27.9146	1.27915	C36D2	EVD2	;	;	;
C36D2 / EVD2	Q18529	Q18529	-0.271075	-0.359521	0.271075	0.359521	0.000159214	120	Q18529	C39D10.7	Uncharacterized protein	Q18529_CAEEL	28	-17.1298	0.828702	C36D2	EVD2	extracellular region	protein binding,chitin binding	chitin metabolic process
C36D2 / EVD2	O45525	O45525	-0.418949	-0.358857	0.418949	0.358857	0.00427002	20	O45525	CELE_F45H10.2	Uncharacterized protein	O45525_CAEEL	3	-25.2031	0.747969	C36D2	EVD2	mitochondrial respiratory chain complex III	ubiquinol-cytochrome-c reductase activity	mitochondrial electron transport, ubiquinol to cytochrome c
C36D2 / EVD2	Q8IA98	Q8IA98	-0.406778	-0.358649	0.406778	0.358649	0.000132658	26	Q8IA98	ceh-44	Protein CASP	CASP_CAEEL	5	-24.5694	0.754306	C36D2	EVD2
C36D2 / EVD2	B3GWC0;Q19427	B3GWC0;Q19427	-0.197521	0.358634	0.197521	0.358634	0.0287823	25	B3GWC0;Q19427	ndx-9	NuDiX family;NADH pyrophosphatase	B3GWC0_CAEEL;NPY1_CAEEL	5	-12.7952	0.872048	C36D2	EVD2	;	;NAD+ diphosphatase activity,metal ion binding	;
C36D2 / EVD2	G5ECM2;G5ED89	G5ECM2;G5ED89	0.598384	0.358483	0.598384	0.358483	0.000386564	22	G5ECM2;G5ED89	dcp-66	Deacetylase Complex Protein	G5ECM2_CAEEL;G5ED89_CAEEL	7	51.402	1.51402	C36D2	EVD2	;	;	;
C36D2 / EVD2	A0A0K3ATP9;Q7Z1Z1	A0A0K3ATP9;Q7Z1Z1	-0.362478	-0.358449	0.362478	0.358449	0.00354928	5	A0A0K3ATP9;Q7Z1Z1	sqv-5	SQuashed Vulva;Chondroitin sulfate synthase sqv-5	A0A0K3ATP9_CAEEL;CHSSA_CAEEL	1	-22.2172	0.777828	C36D2	EVD2	;cytoplasm,integral component of membrane,Golgi cisterna membrane	;enzyme binding,metal ion binding,glucuronylgalactosylproteoglycan 4-beta-N-acetylgalactosaminyltransferase activity,glucuronosyl-N-acetylgalactosaminyl-proteoglycan 4-beta-N-acetylgalactosaminyltransferase activity,N-acetylgalactosaminyl-proteoglycan 3-beta-glucuronosyltransferase activity	;reproduction,morphogenesis of an epithelium,oviposition,vulval development,positive regulation of vulval development
C36D2 / EVD2	C8JQN9	C8JQN9	0.621712	-0.358231	0.621712	0.358231	0.148073	6	C8JQN9	C29E4.17	Uncharacterized protein	C8JQN9_CAEEL	1	53.87	1.5387	C36D2	EVD2	integral component of membrane
C36D2 / EVD2	Q09476	Q09476	0.0216714	0.358175	0.0216714	0.358175	0.0477077	17	Q09476	pxl-1	Paxillin homolog 1	PXL1_CAEEL	4	1.51349	1.01513	C36D2	EVD2	podosome,adherens junction,M band,striated muscle dense body	molecular_function,protein binding,vinculin binding,metal ion binding	nematode larval development,pharyngeal pumping,muscle structure development
C36D2 / EVD2	Q23312	Q23312	-0.497669	-0.357534	0.497669	0.357534	0.00325534	113	Q23312	rps-7	40S ribosomal protein S7	RS7_CAEEL	11	-29.175	0.70825	C36D2	EVD2	cytosolic small ribosomal subunit,90S preribosome,small-subunit processome	structural constituent of ribosome	cytoplasmic translation,rRNA processing,ribosomal small subunit biogenesis
C36D2 / EVD2	Q18509	Q18509	-0.405658	-0.357251	0.405658	0.357251	0.00683985	10	Q18509	C38D4.4	Uncharacterized protein	Q18509_CAEEL	2	-24.5108	0.754892	C36D2	EVD2
C36D2 / EVD2	Q9N4E2	Q9N4E2	-0.621476	-0.357075	0.621476	0.357075	0.00412249	39	Q9N4E2	CELE_Y73C8B.3	Uncharacterized protein	Q9N4E2_CAEEL	6	-34.9994	0.650006	C36D2	EVD2		hydrolase activity
C36D2 / EVD2	Q9XW68	Q9XW68	0.320674	0.356891	0.320674	0.356891	1.37637e-07	28	Q9XW68	CELE_Y75B8A.14	Uncharacterized protein	Q9XW68_CAEEL	5	24.8914	1.24891	C36D2	EVD2	intracellular	GTPase activity,protein binding	RNA polymerase II complex import to nucleus,RNA polymerase III complex localization to nucleus
C36D2 / EVD2	G5EDQ2	G5EDQ2	-7.11376	-0.35686	7.11376	0.35686	0.0251982	66	G5EDQ2	hmg-12	HMG	G5EDQ2_CAEEL	12	-99.278	0.00722012	C36D2	EVD2	nucleus	DNA binding
C36D2 / EVD2	P53439	P53439	0.0515175	0.356638	0.0515175	0.356638	0.112151	8	P53439	cdgs-1	Phosphatidate cytidylyltransferase	CDSA_CAEEL	2	3.63545	1.03635	C36D2	EVD2	endoplasmic reticulum membrane,integral component of membrane	phosphatidate cytidylyltransferase activity	phosphatidylglycerol biosynthetic process,CDP-diacylglycerol biosynthetic process
C36D2 / EVD2	Q20683	Q20683	-0.412635	-0.356562	0.412635	0.356562	0.00203074	13	Q20683	F52H3.5	Tetratricopeptide repeat protein 36 homolog	TTC36_CAEEL	4	-24.875	0.75125	C36D2	EVD2
C36D2 / EVD2	P90732	P90732	-0.452842	-0.356344	0.452842	0.356344	2.09393e-05	24	P90732	clec-41	C-type LECtin	P90732_CAEEL	3	-26.9398	0.730602	C36D2	EVD2		carbohydrate binding	innate immune response,positive regulation of chemotaxis
C36D2 / EVD2	P30645	P30645	0.301439	0.356009	0.301439	0.356009	0.0373356	9	P30645	pde-2	Probable 3',5'-cyclic phosphodiesterase pde-2	PDE2_CAEEL	2	23.2373	1.23237	C36D2	EVD2		3',5'-cyclic-nucleotide phosphodiesterase activity,chemoattractant activity,metal ion binding	chemotaxis,phototransduction,chemosensory behavior,determination of adult lifespan,response to alkaline pH,positive regulation of gene expression,positive regulation of cGMP-mediated signaling,negative regulation of cGMP-mediated signaling,regulation of multicellular organism growth,positive regulation of multicellular organism growth,response to hydrogen peroxide,chemotropism,cGMP catabolic proc…
C36D2 / EVD2	Q22968	Q22968	-0.484171	-0.355941	0.484171	0.355941	6.80548e-07	143	Q22968	gcst-1	Aminomethyltransferase	Q22968_CAEEL	18	-28.5092	0.714908	C36D2	EVD2	mitochondrion	aminomethyltransferase activity,transaminase activity	glycine catabolic process,methylation
C36D2 / EVD2	P34649	P34649	-0.821174	-0.355786	0.821174	0.355786	0.141979	6	P34649	riok-3	Serine/threonine-protein kinase RIO3	RIOK3_CAEEL	2	-43.4019	0.565981	C36D2	EVD2		protein serine/threonine kinase activity,ATP binding,metal ion binding	protein phosphorylation
C36D2 / EVD2	G5EFB7;G5EFD3;Q93890	G5EFB7;G5EFD3;Q93890	-0.343004	-0.355754	0.343004	0.355754	0.0144144	4	G5EFB7;G5EFD3;Q93890	srf-3	Uncharacterized protein;Nucleotide sugar transporter;UDP-galactose/UDP-N-acetylglucosamine transporter srf-3	G5EFB7_CAEEL;G5EFD3_CAEEL;SRF3_CAEEL	1	-21.1602	0.788398	C36D2	EVD2	;;Golgi apparatus,integral component of Golgi membrane,perinuclear region of cytoplasm	;;sugar:proton symporter activity,UDP-galactose transmembrane transporter activity,UDP-N-acetylglucosamine transmembrane transporter activity	;;carbohydrate transport,UDP-galactose transmembrane transport,hydrogen ion transmembrane transport,UDP-N-acetylglucosamine transmembrane transport
C36D2 / EVD2	Q23031	Q23031	-0.709133	-0.355742	0.709133	0.355742	0.000280883	11	Q23031	CELE_R09F10.8	Uncharacterized protein	Q23031_CAEEL	2	-38.8312	0.611688	C36D2	EVD2
C36D2 / EVD2	B6VQ55;B6VQ56	B6VQ55;B6VQ56	-0.415181	-0.355043	0.415181	0.355043	0.00333626	10	B6VQ55;B6VQ56	ptr-24	PaTched Related family	B6VQ55_CAEEL;B6VQ56_CAEEL	2	-25.0075	0.749925	C36D2	EVD2	;integral component of membrane	;	;molting cycle, collagen and cuticulin-based cuticle
C36D2 / EVD2	Q9NA32	Q9NA32	0.138847	0.354675	0.138847	0.354675	7.43658e-05	38	Q9NA32	CELE_Y73F8A.27	Uncharacterized protein	Q9NA32_CAEEL	6	10.1025	1.10102	C36D2	EVD2		electron carrier activity,2 iron, 2 sulfur cluster binding	electron transport chain
C36D2 / EVD2	P34524	P34524	-0.0573645	-0.354668	0.0573645	0.354668	0.00123586	93	P34524	K12H4.3	Ribosome biogenesis protein BRX1 homolog	BRX1_CAEEL	13	-3.89819	0.961018	C36D2	EVD2	nucleolus	RNA binding	ribosomal large subunit assembly
C36D2 / EVD2	P34705	P34705	-0.29558	0.354434	0.29558	0.354434	0.0159524	7	P34705	kup-1	Protein kup-1	KUP1_CAEEL	2	-18.5255	0.814745	C36D2	EVD2
C36D2 / EVD2	P91873	P91873	-0.314324	-0.354361	0.314324	0.354361	3.05262e-05	10	P91873	tba-6	TuBulin, Alpha	P91873_CAEEL	1	-19.5772	0.804228	C36D2	EVD2	cytoplasm,microtubule	GTPase activity,structural constituent of cytoskeleton,GTP binding	cytoskeleton organization,microtubule-based process
C36D2 / EVD2	A5JYT2;Q17581	A5JYT2;Q17581	0.326555	0.354337	0.326555	0.354337	0.000890207	9	A5JYT2;Q17581	swsn-9	SWI/SNF nucleosome remodeling complex component	A5JYT2_CAEEL;Q17581_CAEEL	3	25.4015	1.25402	C36D2	EVD2	;	;	;
C36D2 / EVD2	O02089	O02089	-0.338676	-0.353899	0.338676	0.353899	3.2785e-11	53	O02089	msra-1	Methionine Sulfoxide Reductase A	O02089_CAEEL	7	-20.9233	0.790767	C36D2	EVD2		peptide-methionine (S)-S-oxide reductase activity,L-methionine:thioredoxin-disulfide S-oxidoreductase activity	oxidation-reduction process
C36D2 / EVD2	Q93619	Q93619	-0.346455	-0.353641	0.346455	0.353641	4.3397e-08	106	Q93619	tag-173	Uncharacterized protein	Q93619_CAEEL	9	-21.3486	0.786514	C36D2	EVD2		catalytic activity	metabolic process,positive regulation of fatty acid biosynthetic process,positive regulation of nematode larval development
C36D2 / EVD2	P34631	P34631	-0.502331	-0.353444	0.502331	0.353444	1.77545e-07	34	P34631	ubxn-4	UBX domain-containing protein 4	UBXN4_CAEEL	8	-29.4035	0.705965	C36D2	EVD2
C36D2 / EVD2	Q93932	Q93932	0.346058	0.353404	0.346058	0.353404	0.000148234	20	Q93932	sdz-27	SKN-1 Dependent Zygotic transcript	Q93932_CAEEL	3	27.1083	1.27108	C36D2	EVD2	integral component of membrane		gastrulation
C36D2 / EVD2	P41942	P41942	-0.365845	-0.353389	0.365845	0.353389	6.90916e-05	25	P41942	B0272.4	Uncharacterized protein B0272.4	YKB4_CAEEL	4	-22.3986	0.776014	C36D2	EVD2	peroxisome	isomerase activity	metabolic process
C36D2 / EVD2	P91223	P91223	-0.746459	-0.353199	0.746459	0.353199	0.00267755	38	P91223	CELE_F07E5.5	Uncharacterized protein	P91223_CAEEL	7	-40.3935	0.596065	C36D2	EVD2		nucleic acid binding,zinc ion binding
C36D2 / EVD2	Q9GPA1	Q9GPA1	-0.150404	-0.353079	0.150404	0.353079	5.80772e-05	71	Q9GPA1	CELE_F48E3.4	Uncharacterized protein	Q9GPA1_CAEEL	8	-9.90018	0.900998	C36D2	EVD2		serine-type endopeptidase activity	proteolysis
C36D2 / EVD2	Q94131	Q94131	-0.184024	-0.35289	0.184024	0.35289	0.00039345	9	Q94131	pie-1	Pharynx and intestine in excess protein 1	PIE1_CAEEL	2	-11.9756	0.880244	C36D2	EVD2	nucleus,centrosome,spindle,cytosol,P granule	DNA binding,mRNA 3'-UTR binding,protein binding,metal ion binding	negative regulation of transcription from RNA polymerase II promoter,formation of primary germ layer,cell fate determination,negative regulation of protein phosphorylation,transcription, DNA-templated,embryonic pattern specification,3'-UTR-mediated mRNA destabilization
C36D2 / EVD2	C4ALD5;H2KYM2;H2KYM3;H2KYM4;O61528;Q7JNG4;Q7JNG6;Q95Q51	C4ALD5;H2KYM2;H2KYM3;H2KYM4;O61528;Q7JNG4;Q7JNG6;Q95Q51	0.375533	0.352534	0.375533	0.352534	0.000160785	32	C4ALD5;H2KYM2;H2KYM3;H2KYM4;O61528;Q7JNG4;Q7JNG6;Q95Q51	unc-73	Uncharacterized protein;Uncharacterized protein;Uncharacterized protein;Uncharacterized protein;Guanine nucleotide exchange factor UNC-73A;Uncharacterized protein;Uncharacterized protein;Uncharacterized protein	C4ALD5_CAEEL;H2KYM2_CAEEL;H2KYM3_CAEEL;H2KYM4_CAEEL;O61528_CAEEL;Q7JNG4_CAEEL;Q7JNG6_CAEEL;Q95Q51_CAEEL	6	29.7319	1.29732	C36D2	EVD2	;;;;cytoplasm,axon,muscle cell projection;;;	;;;;Rho guanyl-nucleotide exchange factor activity,Rho GTPase binding,Rac guanyl-nucleotide exchange factor activity,Rac GTPase binding;;;	;;;;neuron migration,nematode larval development,motor neuron axon guidance,mesodermal cell migration,embryo development ending in birth or egg hatching,positive regulation of acetylcholine secretion, neurotransmission,cell migration,Rac protein signal transduction,oviposition,positive regulation of actin filament polymerization,positive regulation of Rac protein signal transduction,positive regu…
C36D2 / EVD2	Q9N4I3	Q9N4I3	-0.588171	-0.352522	0.588171	0.352522	5.2423e-05	148	Q9N4I3	CELE_Y71F9AL.9	Uncharacterized protein	Q9N4I3_CAEEL	18	-33.4814	0.665186	C36D2	EVD2
C36D2 / EVD2	Q22235	Q22235	-0.308869	-0.351765	0.308869	0.351765	1.1065e-14	307	Q22235	enpl-1	Endoplasmin homolog	ENPL1_CAEEL	42	-19.2726	0.807274	C36D2	EVD2	endoplasmic reticulum lumen	ATP binding,unfolded protein binding	protein folding,response to stress
C36D2 / EVD2	O18256	O18256	0.146267	0.35159	0.146267	0.35159	1.70733e-05	29	O18256	CELE_Y7A9A.1	Uncharacterized protein	O18256_CAEEL	9	10.6702	1.1067	C36D2	EVD2	integral component of membrane	glutathione hydrolase activity	proteolysis,glutathione catabolic process
C36D2 / EVD2	P55216	P55216	-0.52189	-0.351493	0.52189	0.351493	4.19441e-06	142	P55216	cth-2	Putative cystathionine gamma-lyase 2	CGL2_CAEEL	14	-30.3541	0.696459	C36D2	EVD2	endoplasmic reticulum	cystathionine gamma-synthase activity,cystathionine gamma-lyase activity,pyridoxal phosphate binding,L-cystine L-cysteine-lyase (deaminating),L-cysteine desulfhydrase activity	cysteine biosynthetic process via cystathionine,transsulfuration,'de novo' L-methionine biosynthetic process
C36D2 / EVD2	Q9N4G9	Q9N4G9	-0.0347838	-0.351445	0.0347838	0.351445	0.000594553	52	Q9N4G9	snr-7	Probable small nuclear ribonucleoprotein G	RUXG_CAEEL	3	-2.3822	0.976178	C36D2	EVD2	U5 snRNP,U1 snRNP,U2 snRNP,U4 snRNP,U12-type spliceosomal complex,SMN-Sm protein complex,P granule,U2-type prespliceosome,precatalytic spliceosome,catalytic step 2 spliceosome,spliceosomal tri-snRNP complex	RNA binding	spliceosomal snRNP assembly,mRNA splicing, via spliceosome
C36D2 / EVD2	O02327	O02327	-2.79573	-0.351403	2.79573	0.351403	5.40987e-06	22	O02327	T23D8.3	Protein LTV1 homolog	LTV1_CAEEL	5	-85.5987	0.144013	C36D2	EVD2	nucleus,preribosome, small subunit precursor,late endosome membrane,EGO complex		ribosomal small subunit export from nucleus,ribosomal small subunit biogenesis
C36D2 / EVD2	Q9N413	Q9N413	-0.348285	-0.351259	0.348285	0.351259	0.0360206	9	Q9N413	pvf-1	PDGF/VEGF growth factor related	Q9N413_CAEEL	3	-21.4483	0.785517	C36D2	EVD2	extracellular space,membrane	growth factor activity,growth factor receptor binding	positive regulation of cell proliferation,regulation of receptor activity,positive regulation of protein autophosphorylation,nematode male tail tip morphogenesis,negative regulation of netrin-activated signaling pathway
C36D2 / EVD2	P90920	P90920	-0.263049	-0.351148	0.263049	0.351148	1.3092e-06	59	P90920	egg-6	Leucine-rich repeat-containing protein egg-6	EGG6_CAEEL	12	-16.6675	0.833325	C36D2	EVD2	integral component of membrane,apical plasma membrane		axon guidance
C36D2 / EVD2	P02567	P02567	0.210009	0.351071	0.210009	0.351071	1.61043e-17	648	P02567	myo-1	Myosin-1	MYO1_CAEEL	90	15.6696	1.1567	C36D2	EVD2	striated muscle myosin thick filament	motor activity,ATP binding,structural constituent of muscle,actin filament binding	muscle contraction,pharyngeal pumping,inositol lipid-mediated signaling
C36D2 / EVD2	P27420	P27420	-0.365441	-0.350412	0.365441	0.350412	1.36349e-12	189	P27420	hsp-3	Heat shock 70 kDa protein C	HSP7C_CAEEL	25	-22.3768	0.776232	C36D2	EVD2	endoplasmic reticulum lumen,endoplasmic reticulum chaperone complex	ATP binding,ATPase activity	endoplasmic reticulum unfolded protein response
C36D2 / EVD2	Q20870	Q20870	-0.28327	-0.350234	0.28327	0.350234	0.161697	16	Q20870	daz-1	DAZ protein 1	DAZ1_CAEEL	4	-17.8273	0.821727	C36D2	EVD2	cytoplasm	mRNA 3'-UTR binding,translation activator activity	multicellular organism development,positive regulation of translational initiation,oogenesis,3'-UTR-mediated mRNA stabilization
C36D2 / EVD2	Q8I4E2	Q8I4E2	-1.29967	-0.349863	1.29967	0.349863	0.0369748	36	Q8I4E2	lst-4	Sorting nexin lst-4	LST4_CAEEL	9	-59.3782	0.406218	C36D2	EVD2	cytoplasm,phagocytic vesicle membrane,early phagosome,phagocytic vesicle	protein binding,phosphatidylinositol-4,5-bisphosphate binding,phosphatidylinositol-3,4,5-trisphosphate binding,phosphatase binding,phosphatidylinositol binding,protein self-association,GTPase binding	mitotic cell cycle,protein transport,phagosome maturation involved in apoptotic cell clearance,phagolysosome assembly involved in apoptotic cell clearance,phagosome-lysosome fusion involved in apoptotic cell clearance,execution phase of apoptosis
C36D2 / EVD2	G5EDZ7	G5EDZ7	-0.490733	-0.349716	0.490733	0.349716	0.000514089	77	G5EDZ7	cdr-4	CaDmium Responsive	G5EDZ7_CAEEL	9	-28.8337	0.711663	C36D2	EVD2	lysosome		endoplasmic reticulum unfolded protein response,innate immune response,stress response to cadmium ion
C36D2 / EVD2	Q09603	Q09603	-0.349754	-0.349523	0.349754	0.349523	2.53352e-13	92	Q09603	ech-4	Enoyl-CoA Hydratase	Q09603_CAEEL	12	-21.5282	0.784718	C36D2	EVD2		fatty-acyl-CoA binding,catalytic activity	fatty acid beta-oxidation,lipid storage
C36D2 / EVD2	Q966C7	Q966C7	-0.197667	-0.349311	0.197667	0.349311	2.13809e-05	154	Q966C7	tald-1	Transaldolase	Q966C7_CAEEL	15	-12.804	0.87196	C36D2	EVD2	cytoplasm	sedoheptulose-7-phosphate:D-glyceraldehyde-3-phosphate glyceronetransferase activity	carbohydrate metabolic process,pentose-phosphate shunt
C36D2 / EVD2	E1B6S4;Q9BI97	E1B6S4;Q9BI97	1.9063	-0.348335	1.9063	0.348335	0.159998	12	E1B6S4;Q9BI97	CELE_F17C11.11	Uncharacterized protein	E1B6S4_CAEEL;Q9BI97_CAEEL	4	274.846	3.74846	C36D2	EVD2	;	;	;
C36D2 / EVD2	Q27257	Q27257	-0.481914	-0.348208	0.481914	0.348208	1.42994e-09	45	Q27257	dif-1	Protein dif-1	DIF1_CAEEL	8	-28.3973	0.716027	C36D2	EVD2	mitochondrial envelope,mitochondrial inner membrane,integral component of membrane	transporter activity,carnitine:acyl carnitine antiporter activity,carnitine transmembrane transporter activity	mitochondrial transport,multicellular organism development,carnitine transport,carnitine transmembrane transport
C36D2 / EVD2	O01882	O01882	0.236043	0.348109	0.236043	0.348109	6.50484e-06	62	O01882	acl-14	ACyLtransferase-like	O01882_CAEEL	10	17.7758	1.17776	C36D2	EVD2	integral component of membrane	transferase activity, transferring acyl groups	metabolic process
C36D2 / EVD2	Q23023	Q23023	-0.351757	-0.348048	0.351757	0.348048	0.00040602	5	Q23023	unc-51	Serine/threonine-protein kinase unc-51	UNC51_CAEEL	1	-21.6371	0.783629	C36D2	EVD2	axon,neuron projection,neuronal cell body	protein kinase activity,protein serine/threonine kinase activity,protein binding,ATP binding,metal ion binding	protein phosphorylation,autophagy,axonogenesis,axon guidance,determination of adult lifespan,regulation of cell size,embryo development ending in birth or egg hatching,programmed cell death,cell migration,regulation of axon extension,regulation of protein localization,regulation of multicellular organism growth,dauer larval development,apoptotic cell clearance,nematode male tail tip morphogenesis…
C36D2 / EVD2	Q9N302	Q9N302	-0.417154	-0.347884	0.417154	0.347884	3.52346e-19	189	Q9N302	acs-13	Fatty Acid CoA Synthetase family	Q9N302_CAEEL	26	-25.11	0.7489	C36D2	EVD2
C36D2 / EVD2	P30641	P30641	0.176343	0.34771	0.176343	0.34771	0.00373291	15	P30641	R08D7.2	Putative RNA polymerase II subunit B1 CTD phosphatase R08D7.2	RPAP2_CAEEL	3	13.0016	1.13002	C36D2	EVD2	nucleus,cytoplasm	CTD phosphatase activity,metal ion binding	dephosphorylation of RNA polymerase II C-terminal domain
C36D2 / EVD2	Q22947	Q22947	-0.59247	-0.347178	0.59247	0.347178	3.04772e-06	10	Q22947	rhr-1	RH (Rhesus) antigen Related	Q22947_CAEEL	3	-33.6793	0.663207	C36D2	EVD2	integral component of plasma membrane	ammonium transmembrane transporter activity	organic cation transport,ammonium transmembrane transport
C36D2 / EVD2	Q9U283	Q9U283	0.110641	0.346604	0.110641	0.346604	0.000457501	28	Q9U283	CELE_Y48G10A.3	Uncharacterized protein	Q9U283_CAEEL	5	7.9708	1.07971	C36D2	EVD2	cytoplasm,striated muscle dense body		signal transduction
C36D2 / EVD2	O02485	O02485	0.256075	0.346527	0.256075	0.346527	0.00116187	73	O02485	ZK1073.1	Uncharacterized protein ZK1073.1	YDJ1_CAEEL	11	19.4226	1.19423	C36D2	EVD2
C36D2 / EVD2	Q18550	Q18550	0.394183	0.346505	0.394183	0.346505	7.3129e-06	31	Q18550	C39H7.4	Uncharacterized protein	Q18550_CAEEL	8	31.4198	1.3142	C36D2	EVD2	integral component of membrane		innate immune response
C36D2 / EVD2	O62265	O62265	-1.01633	-0.346356	1.01633	0.346356	4.03257e-07	88	O62265	CELE_F57C2.5	Uncharacterized protein	O62265_CAEEL	16	-50.5628	0.494372	C36D2	EVD2	membrane,sarcoplasmic reticulum	hydrolase activity, acting on ester bonds,strictosidine synthase activity	biosynthetic process
C36D2 / EVD2	Q9UAT1	Q9UAT1	0.483959	0.346334	0.483959	0.346334	0.110336	3	Q9UAT1	CELE_D2063.1	Uncharacterized protein	Q9UAT1_CAEEL	1	39.8576	1.39858	C36D2	EVD2	cytoplasm,striated muscle dense body	alcohol dehydrogenase (NAD) activity,protein binding,zinc ion binding	ethanol metabolic process,NADH oxidation
C36D2 / EVD2	Q9XVU3	Q9XVU3	0.343073	0.346135	0.343073	0.346135	3.49697e-05	51	Q9XVU3	atgp-1	Amino acid Transporter GlycoProtein subunit	Q9XVU3_CAEEL	12	26.8455	1.26846	C36D2	EVD2	plasma membrane,integral component of membrane	catalytic activity	carbohydrate metabolic process
C36D2 / EVD2	Q09254	Q09254	-1.13953	0.345331	1.13953	0.345331	0.0682936	26	Q09254	har-1	Hemiasterlin resistant protein 1	HAR1_CAEEL	3	-54.6093	0.453907	C36D2	EVD2	nucleus,cytoplasm,mitochondrion,striated muscle dense body		mitochondrion organization
C36D2 / EVD2	Q7YX96	Q7YX96	-0.112669	-0.345187	0.112669	0.345187	0.10369	21	Q7YX96	C08F8.9	Uncharacterized protein	Q7YX96_CAEEL	4	-7.51248	0.924875	C36D2	EVD2
C36D2 / EVD2	Q9NAM7	Q9NAM7	-0.417399	-0.345106	0.417399	0.345106	0.0157524	16	Q9NAM7	Y105C5B.9	Phytanoyl-CoA dioxygenase domain-containing protein 1 homolog	PHYD1_CAEEL	4	-25.1227	0.748773	C36D2	EVD2		metal ion binding,dioxygenase activity	oxidation-reduction process
C36D2 / EVD2	Q20992	Q20992	-0.28352	-0.344892	0.28352	0.344892	2.31474e-05	86	Q20992	CELE_F58F9.7	Acyl-coenzyme A oxidase	Q20992_CAEEL	18	-17.8416	0.821584	C36D2	EVD2	peroxisome	acyl-CoA dehydrogenase activity,acyl-CoA oxidase activity,flavin adenine dinucleotide binding,FAD binding	fatty acid beta-oxidation using acyl-CoA dehydrogenase
C36D2 / EVD2	G5EBP0	G5EBP0	0.318604	0.344807	0.318604	0.344807	0.0402066	4	G5EBP0	CELE_K08C7.6	Uncharacterized protein	G5EBP0_CAEEL	1	24.7124	1.24712	C36D2	EVD2	sarcoplasmic reticulum
C36D2 / EVD2	G5EE34	G5EE34	0.294483	0.344632	0.294483	0.344632	0.0270272	9	G5EE34	CELE_W04E12.7	Uncharacterized protein	G5EE34_CAEEL	3	22.6445	1.22645	C36D2	EVD2			proteolysis
C36D2 / EVD2	Q9BHL9	Q9BHL9	-0.339794	-0.34455	0.339794	0.34455	0.00103062	5	Q9BHL9	CELE_Y111B2A.2	Uncharacterized protein	Q9BHL9_CAEEL	1	-20.9846	0.790154	C36D2	EVD2	integral component of membrane	cytochrome-c oxidase activity	electron transport chain,hydrogen ion transmembrane transport
C36D2 / EVD2	G5EEZ0	G5EEZ0	0.0563934	0.344538	0.0563934	0.344538	0.00871661	32	G5EEZ0	CELE_ZK1010.2	Uncharacterized protein	G5EEZ0_CAEEL	7	3.98629	1.03986	C36D2	EVD2
C36D2 / EVD2	G5EG03	G5EG03	0.348639	0.344467	0.348639	0.344467	0.13003	6	G5EG03	pgp-8	P-GlycoProtein related	G5EG03_CAEEL	16	27.3359	1.27336	C36D2	EVD2	integral component of membrane	ATP binding,ATPase activity, coupled to transmembrane movement of substances	transmembrane transport
C36D2 / EVD2	O01757	O01757	-0.507609	-0.344387	0.507609	0.344387	1.95322e-09	116	O01757	nath-10	RNA cytidine acetyltransferase	NAT10_CAEEL	25	-29.6613	0.703387	C36D2	EVD2	nucleolus,90S preribosome	tRNA binding,ATP binding,tRNA N-acetyltransferase activity,rRNA cytidine N-acetyltransferase activity	tRNA wobble cytosine modification,tRNA acetylation,rRNA acetylation involved in maturation of SSU-rRNA
C36D2 / EVD2	O17271	O17271	0.311935	0.344335	0.311935	0.344335	0.00121529	39	O17271	heh-1	Putative protein heh-1	HEH1_CAEEL	4	24.1371	1.24137	C36D2	EVD2	extracellular region,intracellular		intracellular cholesterol transport
C36D2 / EVD2	Q4W5H0	Q4W5H0	-0.342849	-0.344171	0.342849	0.344171	0.000135997	5	Q4W5H0	CELE_Y51F10.11	Uncharacterized protein	Q4W5H0_CAEEL	1	-21.1518	0.788482	C36D2	EVD2	integral component of membrane
C36D2 / EVD2	O17087	O17087	-0.250049	-0.343697	0.250049	0.343697	0.000120875	51	O17087	gld-2	Poly(A) RNA polymerase gld-2	GLD2_CAEEL	13	-15.9132	0.840868	C36D2	EVD2	cytoplasm,RNA-directed RNA polymerase complex,P granule,protein complex	polynucleotide adenylyltransferase activity,protein binding,ATP binding,metal ion binding	mRNA processing,nucleus organization,embryo development ending in birth or egg hatching,RNA polyadenylation,regulation of cell division,meiotic cell cycle,positive regulation of meiosis I
C36D2 / EVD2	O44992	O44992	0.32176	0.343686	0.32176	0.343686	0.00305186	15	O44992	CELE_K09H9.2	Uncharacterized protein	O44992_CAEEL	4	24.9854	1.24985	C36D2	EVD2	chromosome, centromeric region,chromatin,nucleoplasm,Ctf18 RFC-like complex	DNA clamp loader activity	regulation of DNA replication,maintenance of mitotic sister chromatid cohesion
C36D2 / EVD2	Q21126	Q21126	-0.255212	-0.343655	0.255212	0.343655	0.000384522	10	Q21126	meg-1	Uncharacterized protein	Q21126_CAEEL	2	-16.2136	0.837864	C36D2	EVD2	P granule	protein binding	reproduction,multicellular organism reproduction,germ cell proliferation,P granule disassembly
C36D2 / EVD2	Q9NET7	Q9NET7	-0.39643	-0.343306	0.39643	0.343306	0.00477118	10	Q9NET7	CELE_Y39B6A.10	Uncharacterized protein	Q9NET7_CAEEL	2	-24.0264	0.759736	C36D2	EVD2	integral component of membrane
C36D2 / EVD2	Q19191	Q19191	0.236472	0.343264	0.236472	0.343264	0.000156449	52	Q19191	F08B12.4	Uncharacterized protein F08B12.4	YZ10_CAEEL	7	17.8108	1.17811	C36D2	EVD2	nucleus
C36D2 / EVD2	D3NQ95;D3NQ96;O62456;Q08I44	D3NQ95;D3NQ96;O62456;Q08I44	-0.0799179	-0.342776	0.0799179	0.342776	0.0918661	3	D3NQ95;D3NQ96;O62456;Q08I44	CELE_Y45F10A.7	Uncharacterized protein	D3NQ95_CAEEL;D3NQ96_CAEEL;O62456_CAEEL;Q08I44_CAEEL	1	-5.38885	0.946112	C36D2	EVD2	;;intracellular;	;;electron carrier activity,protein disulfide oxidoreductase activity;	;;electron transport chain,intracellular signal transduction,cell redox homeostasis;
C36D2 / EVD2	P41843	P41843	-0.362913	-0.342563	0.362913	0.342563	0.000136257	49	P41843	T20B12.3	Uncharacterized protein T20B12.3	YO93_CAEEL	9	-22.2407	0.777593	C36D2	EVD2	nucleolus,Noc4p-Nop14p complex,small-subunit processome		maturation of SSU-rRNA from tricistronic rRNA transcript (SSU-rRNA, 5.8S rRNA, LSU-rRNA)
C36D2 / EVD2	Q1EPL7	Q1EPL7	-0.431353	-0.342549	0.431353	0.342549	0.0336578	6	Q1EPL7	CELE_F12E12.11	Uncharacterized protein	Q1EPL7_CAEEL	3	-25.8434	0.741566	C36D2	EVD2		oxidoreductase activity	oxidation-reduction process
C36D2 / EVD2	A5Z2U5;A5Z2U6;P90758;Q9U3P0	A5Z2U5;A5Z2U6;P90758;Q9U3P0	-0.295127	-0.342029	0.295127	0.342029	0.00564025	40	A5Z2U5;A5Z2U6;P90758;Q9U3P0	C27A7.5	Uncharacterized protein	A5Z2U5_CAEEL;A5Z2U6_CAEEL;P90758_CAEEL;Q9U3P0_CAEEL	8	-18.4999	0.815001	C36D2	EVD2	;;;	;;;asparaginase activity	;;;asparagine catabolic process
C36D2 / EVD2	Q9XW37	Q9XW37	0.203734	0.342025	0.203734	0.342025	0.0260217	29	Q9XW37	CELE_Y69E1A.5	Uncharacterized protein	Q9XW37_CAEEL	4	15.1675	1.15168	C36D2	EVD2
C36D2 / EVD2	G5EBG2	G5EBG2	-0.489138	-0.34194	0.489138	0.34194	0.158481	15	G5EBG2	CELE_Y43F4B.9	Uncharacterized protein	G5EBG2_CAEEL	5	-28.7549	0.712451	C36D2	EVD2
C36D2 / EVD2	G8JY31;Q21268	G8JY31;Q21268	-0.147558	-0.341538	0.147558	0.341538	7.72777e-05	44	G8JY31;Q21268	CELE_K07C11.7;K07C11.7	Uncharacterized protein;UPF0046 protein K07C11.7	G8JY31_CAEEL;YMSO_CAEEL	8	-9.72227	0.902777	C36D2	EVD2	;	;hydrolase activity	;
C36D2 / EVD2	O17621	O17621	-0.252692	-0.341332	0.252692	0.341332	0.0036137	111	O17621	C29F7.2	Uncharacterized protein	O17621_CAEEL	15	-16.0671	0.839329	C36D2	EVD2
C36D2 / EVD2	P90746	P90746	-0.127835	-0.341272	0.127835	0.341272	0.00121553	25	P90746	wht-2	WHiTe (Drosophila) related ABC transporter	P90746_CAEEL	4	-8.47965	0.915204	C36D2	EVD2	plasma membrane,integral component of membrane	ATP binding,ATPase activity, coupled to transmembrane movement of substances	ommochrome biosynthetic process,transmembrane transport
C36D2 / EVD2	G5EEV2	G5EEV2	0.203243	0.340702	0.203243	0.340702	0.00800781	17	G5EEV2	trr-1	Transcription-associated protein 1	TRR1_CAEEL	6	15.1283	1.15128	C36D2	EVD2	histone acetyltransferase complex,condensed chromosome,nucleus	kinase activity	reproduction,DNA repair,multicellular organism development,spermatogenesis,phosphorylation,histone acetylation,cell differentiation,positive regulation of growth rate,negative regulation of vulval development
C36D2 / EVD2	Q95Y68	Q95Y68	-0.34454	-0.340518	0.34454	0.340518	0.00234503	10	Q95Y68	CELE_Y119D3B.21	Uncharacterized protein	Q95Y68_CAEEL	1	-21.2441	0.787559	C36D2	EVD2
C36D2 / EVD2	O01578	O01578	0.121008	0.340172	0.121008	0.340172	0.00304667	40	O01578	F53F10.3	Probable mitochondrial pyruvate carrier 2	MPC2_CAEEL	6	8.74942	1.08749	C36D2	EVD2	integral component of mitochondrial inner membrane	pyruvate transmembrane transporter activity	mitochondrial pyruvate transport
C36D2 / EVD2	Q7JLY3	Q7JLY3	-1.41397	-0.339702	1.41397	0.339702	0.216836	5	Q7JLY3	dur-1	Dauer Up-Regulated	Q7JLY3_CAEEL	1	-62.4722	0.375278	C36D2	EVD2
C36D2 / EVD2	O01257	O01257	0.24153	0.338967	0.24153	0.338967	0.149871	13	O01257	CELE_T20D3.6	Uncharacterized protein	O01257_CAEEL	3	18.2246	1.18225	C36D2	EVD2	cytoplasm,integral component of membrane
C36D2 / EVD2	Q2XN18	Q2XN18	-0.331459	0.338718	0.331459	0.338718	0.0332556	31	Q2XN18	spp-14	SaPosin-like Protein family	Q2XN18_CAEEL	5	-20.5268	0.794732	C36D2	EVD2
C36D2 / EVD2	D5MCQ2;D5MCQ6	D5MCQ2;D5MCQ6	0.467329	0.338705	0.467329	0.338705	0.00764725	56	D5MCQ2;D5MCQ6	sup-26	SUPpressor	D5MCQ2_CAEEL;D5MCQ6_CAEEL	11	38.2548	1.38255	C36D2	EVD2	;	;	;
C36D2 / EVD2	P51403	P51403	-0.222194	-0.338612	0.222194	0.338612	0.000916553	162	P51403	rps-2	40S ribosomal protein S2	RS2_CAEEL	17	-14.2739	0.857261	C36D2	EVD2	cytosolic small ribosomal subunit	RNA binding,structural constituent of ribosome	translation
C36D2 / EVD2	O44480	O44480	-0.455786	-0.336532	0.455786	0.336532	0.000341782	100	O44480	rpl-20	60S ribosomal protein L18a	RL18A_CAEEL	13	-27.0887	0.729113	C36D2	EVD2	cytosolic large ribosomal subunit	RNA binding,structural constituent of ribosome	translation
C36D2 / EVD2	G5EEK9	G5EEK9	0.308722	0.336178	0.308722	0.336178	3.4227e-10	182	G5EEK9	vha-5	V-type proton ATPase subunit a	G5EEK9_CAEEL	26	23.861	1.23861	C36D2	EVD2	vacuolar proton-transporting V-type ATPase, V0 domain,multivesicular body,integral component of membrane,apical plasma membrane,vacuolar proton-transporting V-type ATPase complex,cytoplasmic vesicle,cell body membrane,exocytic vesicle	proton-transporting ATPase activity, rotational mechanism,ATPase binding	nematode larval development,vacuolar acidification,ATP synthesis coupled proton transport,ATP hydrolysis coupled proton transport,water homeostasis,collagen and cuticulin-based cuticle development,multicellular organismal water homeostasis,regulation of secretion,vacuolar proton-transporting V-type ATPase complex assembly,exosomal secretion
C36D2 / EVD2	Q10946	Q10946	0.0822318	0.336079	0.0822318	0.336079	0.0273266	8	Q10946	B0361.2/B0361.1	CWF19-like protein 2 homolog	C19L2_CAEEL	2	5.86545	1.05865	C36D2	EVD2
C36D2 / EVD2	Q7YTU4;V6CJW5	Q7YTU4;V6CJW5	-0.248244	-0.336048	0.248244	0.336048	0.0316351	41	Q7YTU4;V6CJW5	ero-1	Endoplasmic reticulum oxidoreductin-1;Endoplasmic Reticulum Oxidase	ERO1_CAEEL;V6CJW5_CAEEL	8	-15.808	0.84192	C36D2	EVD2	endoplasmic reticulum membrane;	protein disulfide isomerase activity,protein disulfide oxidoreductase activity,oxidoreductase activity, acting on a sulfur group of donors, disulfide as acceptor;	cellular protein modification process,protein folding in endoplasmic reticulum,response to endoplasmic reticulum stress,oxidation-reduction process;
C36D2 / EVD2	O44191;V6CIR8	O44191;V6CIR8	-0.162825	-0.335587	0.162825	0.335587	0.00456298	78	O44191;V6CIR8	rme-2	Receptor Mediated Endocytosis	O44191_CAEEL;V6CIR8_CAEEL	13	-10.6726	0.893274	C36D2	EVD2	plasma membrane,integral component of plasma membrane,endosome membrane,cytoplasmic vesicle;	low-density lipoprotein receptor activity,calcium ion binding;	receptor-mediated endocytosis,embryo development ending in birth or egg hatching,ovulation,oocyte development;
C36D2 / EVD2	P34693;Q95QH7	P34693;Q95QH7	0.323327	0.335264	0.323327	0.335264	0.00687385	9	P34693;Q95QH7	snt-1	Synaptotagmin-1;SyNapTotagmin	SYT1_CAEEL;Q95QH7_CAEEL	2	25.1213	1.25121	C36D2	EVD2	plasma membrane,synaptic vesicle,integral component of membrane,cell junction,synaptic vesicle membrane,synapse;	calcium ion binding,calcium-dependent phospholipid binding,syntaxin binding,clathrin binding;	vesicle fusion,locomotory behavior,positive regulation of necrotic cell death,programmed cell death,synaptic vesicle exocytosis,regulation of calcium ion-dependent exocytosis,defecation,regulation of pharyngeal pumping,regulation of neurotransmitter secretion,synaptic vesicle endocytosis,calcium ion-regulated exocytosis of neurotransmitter;
C36D2 / EVD2	Q19103	Q19103	-0.0975608	-0.335119	0.0975608	0.335119	0.000715278	41	Q19103	skih-2	SKI (Yeast SuperKIller) Helicase homolog	Q19103_CAEEL	13	-6.53882	0.934612	C36D2	EVD2	Ski complex	RNA binding,ATP-dependent RNA helicase activity,ATP binding	nuclear-transcribed mRNA catabolic process, 3'-5' exonucleolytic nonsense-mediated decay
C36D2 / EVD2	G5EFV4	G5EFV4	0.214648	0.33496	0.214648	0.33496	0.0171448	56	G5EFV4	hmg-1.1	HMG	G5EFV4_CAEEL	8	16.0421	1.16042	C36D2	EVD2	nucleus	DNA binding
C36D2 / EVD2	Q95Y51	Q95Y51	-0.663326	-0.334753	0.663326	0.334753	0.00444559	12	Q95Y51	smr-1	SMN (Survival of Motor Neuron protein) Related	Q95Y51_CAEEL	2	-36.8579	0.631421	C36D2	EVD2
C36D2 / EVD2	P54412	P54412	-0.347249	-0.334657	0.347249	0.334657	2.15187e-05	219	P54412	eef-1G	Probable elongation factor 1-gamma	EF1G_CAEEL	24	-21.3918	0.786082	C36D2	EVD2	nucleus,cytoplasm	translation elongation factor activity,glutathione transferase activity	translational elongation,glutathione metabolic process
C36D2 / EVD2	Q19813	Q19813	-2.16416	-0.334121	2.16416	0.334121	0.000174643	98	Q19813	col-140	COLlagen	Q19813_CAEEL	15	-77.6888	0.223112	C36D2	EVD2	collagen trimer	structural constituent of cuticle
C36D2 / EVD2	Q20616	Q20616	-0.290761	-0.333826	0.290761	0.333826	6.02363e-08	119	Q20616	skpo-1	Peroxidase skpo-1	SKPO1_CAEEL	23	-18.2529	0.817471	C36D2	EVD2	extracellular space	peroxidase activity,heme binding,metal ion binding	response to oxidative stress,determination of adult lifespan,negative regulation of gene expression,innate immune response,defense response to Gram-positive bacterium,oxidation-reduction process,cellular oxidant detoxification
C36D2 / EVD2	Q9XVL8	Q9XVL8	-0.341217	-0.333541	0.341217	0.333541	0.0486074	14	Q9XVL8	ccz-1	Uncharacterized protein	Q9XVL8_CAEEL	4	-21.0625	0.789375	C36D2	EVD2	phagocytic vesicle	protein binding	lysosome organization,vesicle-mediated transport,phagosome maturation involved in apoptotic cell clearance,phagolysosome assembly involved in apoptotic cell clearance
C36D2 / EVD2	Q23500	Q23500	-0.384319	-0.333292	0.384319	0.333292	4.30179e-24	362	Q23500	aco-1	Probable cytoplasmic aconitate hydratase	ACOC_CAEEL	40	-23.3859	0.766141	C36D2	EVD2	cytosol	aconitate hydratase activity,metal ion binding,4 iron, 4 sulfur cluster binding,RNA binding	tricarboxylic acid cycle,cellular iron ion homeostasis,tricarboxylic acid metabolic process
C36D2 / EVD2	P92012	P92012	-0.34397	-0.333255	0.34397	0.333255	0.00883367	4	P92012	algn-13	Asparagine Linked Glycosylation (ALG) homolog, Nematode	P92012_CAEEL	1	-21.213	0.78787	C36D2	EVD2	UDP-N-acetylglucosamine transferase complex	N-acetylglucosaminyldiphosphodolichol N-acetylglucosaminyltransferase activity	dolichol-linked oligosaccharide biosynthetic process
C36D2 / EVD2	Q6AHP8	Q6AHP8	0.152336	0.333215	0.152336	0.333215	0.0112588	17	Q6AHP8	fis-2	S. cerevisiae FIS1-related	Q6AHP8_CAEEL	5	11.1367	1.11137	C36D2	EVD2	mitochondrion,mitochondrial outer membrane,integral component of membrane		mitochondrial fission,apoptotic process
C36D2 / EVD2	Q95YB2	Q95YB2	-0.446605	-0.33308	0.446605	0.33308	2.49222e-19	100	Q95YB2	acdh-9	Acyl CoA DeHydrogenase	Q95YB2_CAEEL	13	-26.6233	0.733767	C36D2	EVD2		acyl-CoA dehydrogenase activity,flavin adenine dinucleotide binding	lipid metabolic process,oxidation-reduction process
C36D2 / EVD2	P90893	P90893	-0.496579	-0.333079	0.496579	0.333079	0.000318101	64	P90893	F56F10.1	Putative serine protease F56F10.1	YM9I_CAEEL	9	-29.1215	0.708785	C36D2	EVD2	membrane raft	serine-type peptidase activity,dipeptidyl-peptidase activity	proteolysis,innate immune response
C36D2 / EVD2	Q18577	Q18577	-0.295638	-0.332884	0.295638	0.332884	0.00210484	85	Q18577	C42D4.1	Uncharacterized protein	Q18577_CAEEL	12	-18.5288	0.814712	C36D2	EVD2
C36D2 / EVD2	P53588	P53588	-0.290215	-0.332873	0.290215	0.332873	1.58238e-07	147	P53588	F47B10.1	Probable succinyl-CoA ligase [ADP-forming] subunit beta, mitochondrial	SUCB1_CAEEL	17	-18.222	0.81778	C36D2	EVD2	mitochondrion	succinate-CoA ligase (ADP-forming) activity,ATP binding,metal ion binding	tricarboxylic acid cycle
C36D2 / EVD2	Q23642	Q23642	0.164787	0.33276	0.164787	0.33276	0.00698366	26	Q23642	CELE_ZK856.7	Uncharacterized protein	Q23642_CAEEL	6	12.1001	1.121	C36D2	EVD2
C36D2 / EVD2	P53993	P53993	-0.344668	-0.332613	0.344668	0.332613	0.0344153	9	P53993	algn-11	GDP-Man:Man(3)GlcNAc(2)-PP-Dol alpha-1,2-mannosyltransferase	ALG11_CAEEL	2	-21.2511	0.787489	C36D2	EVD2	endoplasmic reticulum membrane,integral component of membrane	GDP-Man:Man3GlcNAc2-PP-Dol alpha-1,2-mannosyltransferase activity	oligosaccharide-lipid intermediate biosynthetic process,protein glycosylation in endoplasmic reticulum,mannosylation
C36D2 / EVD2	Q21471	Q21471	0.359423	0.332501	0.359423	0.332501	0.00737713	7	Q21471	clec-265	C-type LECtin	Q21471_CAEEL	1	28.2912	1.28291	C36D2	EVD2		carbohydrate binding
C36D2 / EVD2	Q95Q35	Q95Q35	0.412511	0.332248	0.412511	0.332248	0.00387766	9	Q95Q35	exoc-8	EXOCyst component	Q95Q35_CAEEL	2	33.1	1.331	C36D2	EVD2	exocyst		exocyst assembly,exocyst localization
C36D2 / EVD2	Q95XY1	Q95XY1	-0.203432	-0.332063	0.203432	0.332063	1.13878e-11	209	Q95XY1	vbh-1	Vasa-and Belle-like Helicase	Q95XY1_CAEEL	24	-13.1518	0.868482	C36D2	EVD2
C36D2 / EVD2	H2L010	H2L010	0.327226	0.331965	0.327226	0.331965	0.00365272	5	H2L010	CELE_T22F3.2	Uncharacterized protein	H2L010_CAEEL	1	25.4598	1.2546	C36D2	EVD2		thiol-dependent ubiquitinyl hydrolase activity	protein deubiquitination
C36D2 / EVD2	O62122	O62122	-0.356098	-0.331813	0.356098	0.331813	0.0416467	13	O62122	gcsh-1	Glycine Cleavage System H protein	O62122_CAEEL	3	-21.8725	0.781275	C36D2	EVD2	mitochondrion,glycine cleavage complex		glycine decarboxylation via glycine cleavage system
C36D2 / EVD2	Q22875;V6CJ50;V6CK98	Q22875;V6CJ50;V6CK98	0.340468	0.331359	0.340468	0.331359	1.39819e-07	28	Q22875;V6CJ50;V6CK98	soc-2	Leucine-rich repeat protein soc-2;Suppressor Of Clr;Suppressor Of Clr	SHOC2_CAEEL;V6CJ50_CAEEL;V6CK98_CAEEL	8	26.6167	1.26617	C36D2	EVD2	plasma membrane;;	Ras GTPase binding;;	muscle organ development,fibroblast growth factor receptor signaling pathway,regulation of cell projection organization,vulval development,positive regulation of Ras protein signal transduction;;
C36D2 / EVD2	Q9XWM5	Q9XWM5	0.287924	0.331247	0.287924	0.331247	0.0446177	4	Q9XWM5	CELE_Y38F1A.1	Uncharacterized protein	Q9XWM5_CAEEL	1	22.0882	1.22088	C36D2	EVD2
C36D2 / EVD2	Q10920	Q10920	0.419343	0.330983	0.419343	0.330983	0.0261045	26	Q10920	psmd-9	Probable 26S proteasome non-ATPase regulatory subunit 9	PSMD9_CAEEL	5	33.7319	1.33732	C36D2	EVD2	nucleus,cytoplasm,proteasome regulatory particle, base subcomplex	molecular_function,protein binding	proteasome regulatory particle assembly
C36D2 / EVD2	Q23179	Q23179	-1.00842	-0.330879	1.00842	0.330879	6.33567e-05	91	Q23179	CELE_W05H9.1	Uncharacterized protein	Q23179_CAEEL	17	-50.2911	0.497089	C36D2	EVD2	integral component of membrane
C36D2 / EVD2	Q21614;Q8WQD8	Q21614;Q8WQD8	-0.118806	-0.330844	0.118806	0.330844	0.00153591	75	Q21614;Q8WQD8	cah-4	Carbonic AnHydrase	Q21614_CAEEL;Q8WQD8_CAEEL	9	-7.90502	0.92095	C36D2	EVD2	;	carbonate dehydratase activity;	small molecule metabolic process;
C36D2 / EVD2	O62216	O62216	-0.30316	-0.330759	0.30316	0.330759	1.13646e-06	54	O62216	CELE_F33H2.6	Uncharacterized protein	O62216_CAEEL	7	-18.9525	0.810475	C36D2	EVD2
C36D2 / EVD2	G4SI07	G4SI07	0.367272	0.330453	0.367272	0.330453	1.4169e-12	86	G4SI07	gei-15	GEX Interacting protein	G4SI07_CAEEL	12	28.9911	1.28991	C36D2	EVD2	cell junction,striated muscle dense body
C36D2 / EVD2	O61235	O61235	-0.461325	-0.330144	0.461325	0.330144	6.17658e-09	144	O61235	ctl-1	Catalase-2	CATA2_CAEEL	20	-27.3681	0.726319	C36D2	EVD2	mitochondrion,peroxisome	catalase activity,heme binding,metal ion binding	response to hydrogen peroxide,hydrogen peroxide catabolic process,oxidation-reduction process,cellular oxidant detoxification
C36D2 / EVD2	O01598	O01598	-0.199352	-0.330012	0.199352	0.330012	0.0325052	18	O01598	let-355	Uncharacterized protein	O01598_CAEEL	4	-12.9059	0.870941	C36D2	EVD2	nucleolus,cytoplasm	RNA binding,ATP-dependent RNA helicase activity,ATP binding	RNA processing
C36D2 / EVD2	Q86S80	Q86S80	-0.391248	0.329917	0.391248	0.329917	0.0129009	7	Q86S80	rme-1	Receptor Mediated Endocytosis	Q86S80_CAEEL	1	-23.753	0.76247	C36D2	EVD2
C36D2 / EVD2	U4PMA7	U4PMA7	0.0748844	0.3298	0.0748844	0.3298	0.0063264	8	U4PMA7	plst-1	PLaSTin (Actin bundling protein) homolog	U4PMA7_CAEEL	2	5.32766	1.05328	C36D2	EVD2	cytoplasm,actin filament,actin filament bundle	actin filament binding	actin filament bundle assembly,actin filament network formation,actin crosslink formation
C36D2 / EVD2	G1K0V8;P34563	G1K0V8;P34563	-3.47551	-0.329598	3.47551	0.329598	0.0196158	100	G1K0V8;P34563	iff-1	Eukaryotic translation initiation factor 5A;Eukaryotic translation initiation factor 5A-1	G1K0V8_CAEEL;IF5A1_CAEEL	8	-91.0099	0.0899015	C36D2	EVD2	;cytoplasm	;translation elongation factor activity,protein binding,ribosome binding	;translational frameshifting,gamete generation,protein localization,positive regulation of translational elongation,positive regulation of translational termination
C36D2 / EVD2	Q23146	Q23146	-0.25173	-0.329496	0.25173	0.329496	0.000240155	81	Q23146	rab-7	RAB family	Q23146_CAEEL	11	-16.0111	0.839889	C36D2	EVD2	lysosome,late endosome,phagocytic vesicle membrane,organelle membrane,late endosome membrane,phagocytic vesicle	GTPase activity,GTP binding	oocyte growth,body morphogenesis,endosomal transport,organelle fusion,regulation of endosome size,phagolysosome assembly involved in apoptotic cell clearance,positive regulation of early endosome to late endosome transport
C36D2 / EVD2	G5EC25	G5EC25	-0.327624	-0.329168	0.327624	0.329168	0.0024942	5	G5EC25	cept-2	Choline/EthanolaminePhosphoTransferase	G5EC25_CAEEL	1	-20.3152	0.796848	C36D2	EVD2	integral component of membrane	phosphotransferase activity, for other substituted phosphate groups	phospholipid biosynthetic process
C36D2 / EVD2	Q9U1Z6	Q9U1Z6	-0.312723	-0.329162	0.312723	0.329162	3.50171e-09	25	Q9U1Z6	abhd-3.1	ABHydrolase Domain containing homolog	Q9U1Z6_CAEEL	5	-19.4879	0.805121	C36D2	EVD2	integral component of membrane	lipase activity	cellular lipid metabolic process
C36D2 / EVD2	O61977	O61977	0.0266795	0.328934	0.0266795	0.328934	0.000976097	35	O61977	ttr-47	TransThyretin-Related family domain	O61977_CAEEL	4	1.86649	1.01866	C36D2	EVD2	extracellular space
C36D2 / EVD2	Q9TYT8	Q9TYT8	-0.0270194	-0.328673	0.0270194	0.328673	0.000117307	55	Q9TYT8	CELE_W05F2.3	Uncharacterized protein	Q9TYT8_CAEEL	8	-1.85542	0.981446	C36D2	EVD2	integral component of membrane
C36D2 / EVD2	P34519	P34519	-0.262107	-0.328625	0.262107	0.328625	2.89525e-10	70	P34519	K11H3.3	Putative tricarboxylate transport protein, mitochondrial	TXTP_CAEEL	12	-16.6131	0.833869	C36D2	EVD2	mitochondrial inner membrane,integral component of membrane	citrate transmembrane transporter activity	mitochondrial transport,mitochondrial citrate transport
C36D2 / EVD2	Q9XWE6	Q9XWE6	-0.151853	0.328532	0.151853	0.328532	0.000728009	5	Q9XWE6	Y106G6E.4	Probable 5-formyltetrahydrofolate cyclo-ligase	MTHFS_CAEEL	2	-9.99067	0.900093	C36D2	EVD2	mitochondrion	ATP binding,5-formyltetrahydrofolate cyclo-ligase activity,metal ion binding	folic acid-containing compound biosynthetic process,tetrahydrofolate interconversion
C36D2 / EVD2	O17594	O17594	-0.182555	-0.328423	0.182555	0.328423	0.081092	2	O17594	C25A1.1	Uncharacterized protein	O17594_CAEEL	1	-11.8859	0.881141	C36D2	EVD2
C36D2 / EVD2	Q21773	Q21773	0.391603	0.328389	0.391603	0.328389	0.000571355	38	Q21773	dhp-1	Dihydropyrimidinase 1	DHP1_CAEEL	7	31.185	1.31185	C36D2	EVD2	nucleus,cytoplasm	dihydropyrimidinase activity,hydrolase activity, acting on carbon-nitrogen (but not peptide) bonds, in cyclic amides,metal ion binding	pyrimidine nucleobase catabolic process,nucleobase catabolic process
C36D2 / EVD2	Q65ZI3	Q65ZI3	-0.245069	-0.32833	0.245069	0.32833	4.04414e-08	34	Q65ZI3	dhs-30	DeHydrogenases, Short chain	Q65ZI3_CAEEL	7	-15.6225	0.843775	C36D2	EVD2		oxidoreductase activity	oxidation-reduction process
C36D2 / EVD2	Q23010	Q23010	-0.2252	-0.328202	0.2252	0.328202	0.161756	4	Q23010	CELE_K11G9.1	Carboxylic ester hydrolase	Q23010_CAEEL	2	-14.4523	0.855477	C36D2	EVD2		carboxylic ester hydrolase activity
C36D2 / EVD2	G5EF60	G5EF60	-0.869564	-0.328193	0.869564	0.328193	0.0154222	47	G5EF60	stim-1	Stromal interaction molecule 1	STIM1_CAEEL	9	-45.2688	0.547312	C36D2	EVD2	cytoplasm,endoplasmic reticulum,plasma membrane,integral component of membrane,dendrite,neuronal cell body,intracellular organelle	calcium channel regulator activity,calcium channel activity,calcium ion binding,identical protein binding	reproduction,store-operated calcium entry,cellular calcium ion homeostasis,ovulation,activation of store-operated calcium channel activity,positive regulation of smooth muscle contraction,calcium ion transmembrane transport,positive regulation of engulfment of apoptotic cell,positive regulation of store-operated calcium channel activity
C36D2 / EVD2	P49029	P49029	-0.08068	0.327813	0.08068	0.327813	0.0014548	59	P49029	mag-1	Protein mago nashi homolog	MGN_CAEEL	9	-5.43881	0.945612	C36D2	EVD2	exon-exon junction complex,catalytic step 2 spliceosome		multicellular organism development,RNA splicing,oogenesis
C36D2 / EVD2	Q965S2	Q965S2	-0.486165	-0.327443	0.486165	0.327443	0.0631247	6	Q965S2	abhd-12	ABHydrolase Domain containing homolog	Q965S2_CAEEL	2	-28.608	0.71392	C36D2	EVD2	integral component of membrane	hydrolase activity
C36D2 / EVD2	Q23571	Q23571	-0.150579	-0.327402	0.150579	0.327402	1.99819e-06	115	Q23571	ZK669.4	Lipoamide acyltransferase component of branched-chain alpha-keto acid dehydrogenase complex, mitochondrial	ODB2_CAEEL	15	-9.91113	0.900889	C36D2	EVD2	mitochondrial matrix,cytosol,cilium,dendrite,neuron projection	dihydrolipoyllysine-residue (2-methylpropanoyl)transferase activity	fatty acid biosynthetic process,positive regulation of embryonic development,positive regulation of fatty acid biosynthetic process,positive regulation of nematode larval development,positive regulation of oviposition
C36D2 / EVD2	Q9XWD1	Q9XWD1	-0.303114	-0.327386	0.303114	0.327386	1.30121e-27	150	Q9XWD1	acs-5	Fatty Acid CoA Synthetase family	Q9XWD1_CAEEL	21	-18.9499	0.810501	C36D2	EVD2		catalytic activity	metabolic process
C36D2 / EVD2	Q8WQF7	Q8WQF7	0.396601	0.327354	0.396601	0.327354	0.0763651	11	Q8WQF7	CELE_F07F6.8	Uncharacterized protein	Q8WQF7_CAEEL	3	31.6403	1.3164	C36D2	EVD2	extracellular region	lipid binding	lipid transport,lipoprotein metabolic process
C36D2 / EVD2	Q9N5A1	Q9N5A1	0.303197	0.327244	0.303197	0.327244	0.112382	5	Q9N5A1	mdt-20	Mediator of RNA polymerase II transcription subunit 20	MED20_CAEEL	2	23.3876	1.23388	C36D2	EVD2	mediator complex	RNA polymerase II transcription cofactor activity,transcription coactivator activity	transcription, DNA-templated,regulation of transcription from RNA polymerase II promoter,multicellular organism development
C36D2 / EVD2	O62136	O62136	-0.337817	-0.326954	0.337817	0.326954	2.73895e-05	20	O62136	inx-14	Innexin-14	INX14_CAEEL	5	-20.8762	0.791238	C36D2	EVD2	plasma membrane,gap junction,integral component of membrane	gap junction channel activity,gap junction hemi-channel activity	ion transport,transmembrane transport,negative regulation of oocyte maturation
C36D2 / EVD2	A5Z2V2	A5Z2V2	0.636259	0.326376	0.636259	0.326376	0.257859	2	A5Z2V2	C04H5.7	Uncharacterized protein	A5Z2V2_CAEEL	2	55.4293	1.55429	C36D2	EVD2
C36D2 / EVD2	O44477	O44477	-0.209697	-0.326371	0.209697	0.326371	0.000504444	45	O44477	tim-17	Probable mitochondrial import inner membrane translocase subunit Tim17	TIM17_CAEEL	7	-13.5281	0.864719	C36D2	EVD2	mitochondrial inner membrane presequence translocase complex,integral component of mitochondrial inner membrane	P-P-bond-hydrolysis-driven protein transmembrane transporter activity,protein channel activity	protein import into mitochondrial matrix
C36D2 / EVD2	Q17543	Q17543	-0.178307	-0.326326	0.178307	0.326326	0.0107441	97	Q17543	C01B10.3	Uncharacterized protein	Q17543_CAEEL	17	-11.6261	0.883739	C36D2	EVD2	intracellular	inositol-polyphosphate 5-phosphatase activity	inositol phosphate dephosphorylation,inositol phosphate-mediated signaling
C36D2 / EVD2	Q20059	Q20059	0.894252	0.326148	0.894252	0.326148	0.0570148	5	Q20059	wdr-48	WD repeat-containing protein 48 homolog	WDR48_CAEEL	5	85.8647	1.85865	C36D2	EVD2		protein binding	positive regulation of gene expression,positive regulation of locomotion involved in locomotory behavior,positive regulation of protein deubiquitination,positive regulation of protein localization to cell surface
C36D2 / EVD2	G5EBE3	G5EBE3	-0.0045745	-0.325858	0.0045745	0.325858	0.0793914	8	G5EBE3	cir-1	CIR (Transcription factor CBF1 Interacting coRepressor) homolog	G5EBE3_CAEEL	3	-0.316578	0.996834	C36D2	EVD2	nucleus	protein binding,protein self-association	germ cell development,oogenesis
C36D2 / EVD2	Q17899	Q17899	-0.354021	-0.325775	0.354021	0.325775	1.04643e-05	67	Q17899	C10C5.4	Aminoacylase-1	Q17899_CAEEL	12	-21.76	0.7824	C36D2	EVD2	cytoplasm	aminoacylase activity,metallopeptidase activity	proteolysis,cellular amino acid metabolic process
C36D2 / EVD2	Q21166	Q21166	-1.24493	-0.325505	1.24493	0.325505	1.31393e-07	160	Q21166	sur-5	Acetoacetyl-CoA synthetase	SUR5_CAEEL	20	-57.8071	0.421929	C36D2	EVD2	nucleus,cytoplasm	ATP binding,acetoacetate-CoA ligase activity	fatty acid metabolic process
C36D2 / EVD2	P34260	P34260	-0.096898	-0.32537	0.096898	0.32537	2.59732e-05	41	P34260	vps-33.1	Vacuolar protein sorting-associated protein 33A	VP33A_CAEEL	6	-6.49587	0.935041	C36D2	EVD2	lysosome,early endosome,late endosome,apical plasma membrane,HOPS complex	protein binding	vesicle docking involved in exocytosis,protein transport
C36D2 / EVD2	A5JYX8;O18033	A5JYX8;O18033	-0.320933	-0.325098	0.320933	0.325098	8.82981e-11	126	A5JYX8;O18033	nra-2	Nicalin	A5JYX8_CAEEL;O18033_CAEEL	17	-19.9448	0.800552	C36D2	EVD2	endoplasmic reticulum,endoplasmic reticulum membrane,integral component of membrane;	;	regulation of signal transduction,protein processing;
C36D2 / EVD2	Q05036	Q05036	-0.376102	-0.325067	0.376102	0.325067	1.28497e-18	397	Q05036	C30C11.4	Uncharacterized protein C30C11.4	YLA4_CAEEL	45	-22.9483	0.770517	C36D2	EVD2		ATP binding	determination of adult lifespan,response to topologically incorrect protein
C36D2 / EVD2	H2KZS2;H2KZS3	H2KZS2;H2KZS3	0.116232	0.324986	0.116232	0.324986	7.24892e-05	164	H2KZS2;H2KZS3	CELE_T23E7.2	Uncharacterized protein	H2KZS2_CAEEL;H2KZS3_CAEEL	28	8.39005	1.0839	C36D2	EVD2	;	;	;
[truncated: 34,313 more rows]

## Sheet: Suppl Data 2
Figure 3a
[truncated: 461 more rows]

## Sheet: Suppl Data 3
Figure 3b
[truncated: 456 more rows]

## Sheet: Suppl Data 4
tif-1A/cont WormCat
Your Input	WormBase Gene ID
gst-24	WBGene00001772
lips-11	WBGene00020472
CELE_F57B10.5	WBGene00019003
CELE_K09H9.5	WBGene00019597
[truncated: 842 more rows]

## Sheet: Suppl Data 5
Supplementary Fig S4
[truncated: 33 more rows]

[truncated: 18 more sheets: Suppl Data 6, Suppl Data 7, Suppl Data 8, Suppl Data 9, Suppl Data 10, Suppl Data 11, Suppl Data 12, Suppl Data 13, Suppl Data 14, Suppl Data 15, Suppl Data 16, Suppl Data 17, Suppl Data 18, Suppl Data 19, Suppl Data 20, Suppl Data 21, Suppl Data 22, Suppl Data 23]
