# Supplementary material for: Reducing the metabolic burden of rRNA synthesis promotes healthy longevity in Caenorhabditis elegans
Source: Nat Commun. 2024 Feb 24;15:1702. doi: 10.1038/s41467-024-46037-w (PMC10894287; doi:10.1038/s41467-024-46037-w)
Supplement: Supplementary file 6 — Source Data [file 41467_2024_46037_MOESM6_ESM.xlsx]

## Sheet: Fig1
1a
Unpaired t test (two tailed)	N2	ect. tif-1A
n	3	3
Mean	1	2.513
Std. Dev	0.2052	0.5822
SEM	0.1185	0.3361
P value	0.0132238
P value summary	*
1b
Unpaired t test (two tailed)	N2	ect. tif-1A
n	3	3
Mean	1	1.491
Std. Dev	0.05823	0.2131
SEM	0.03362	0.123
P value	0.0183376
P value summary	*
1c
Log-rank (Mantel-Cox) test	N2	ect. tif-1A
n	140	140
Median survival	18	13
Death events	109	112
censored	31	28
P value	4.46787e-06
P value summary	****
1d
Unpaired t test (two tailed)	Ctrl RNAi	tif-1A RNAi
n	3	3
Mean	1	0.1647
Std. Dev	0.2737	0.05207
SEM	0.158	0.03007
P value	0.00655066
P value summary	**
1e
Unpaired t test (two tailed)	Ctrl RNAi	tif-1A RNAi
n	3	3
Mean	1	0.2723
Std. Dev	0.3416	0.1176
SEM	0.1972	0.06792
P value	0.0251537
P value summary	*
1f
Log-rank (Mantel-Cox) test	Ctrl RNAi	tif-1A RNAi
n	141	137
Median survival	22	28
Death events	129	119
censored	12	18
P value	1.25375e-06
P value summary	****
1g
Unpaired t test (two-tailed)	Ctrl RNAi	rpoa-2 RNAi
n	4	4
Mean	1	0.4568
Std. Dev	0.2349	0.09953
SEM	0.1175	0.04977
P value	0.00533475
P value summary	**
1h
Unpaired t test (two-tailed)	Ctrl RNAi	rpoa-2 RNAi
n	3	3
Mean	1	0.5003
Std. Dev	0.05068	0.1302
SEM	0.02926	0.07518
P value	0.00345188
P value summary	**
1i
Log-rank (Mantel-Cox) test	Ctrl RNAi	rpoa-2 RNAi
n	140	140
Median survival	18	24
Death events	126	129
censored	14	11
P value	1.04344e-10
P value summary	****

## Sheet: Fig2
2a
Unpaired t test (two tailed)	Ctrl RNAi	ncl-1 RNAi
n	3	3
Mean	1	0.3138
Std. Dev	0.1497	0.09474
SEM	0.08643	0.0547
P value	0.00256955
P value summary	**
2b
Unpaired t test (two tailed)	Ctrl RNAi	ncl-1 RNAi
n	3	3
Mean	1	2.127
Std. Dev	0.3296	0.3717
SEM	0.1903	0.2146
P value	0.01711
P value summary	*
2c
Log-rank (Mantel-Cox) test	Ctrl RNAi	ncl-1 RNAi
n	142	143
Median lifespan	25	19
Death events	124	110
censored	18	33
P value	1.03787e-06
P value summary	****
2d	D2			D12
Unpaired t test (two tailed)	Ctrl RNAi	tif-1A RNAi	ncl-1 RNAi	Ctrl RNAi	tif-1A RNAi	ncl-1 RNAi
n	30	30	30	30	30	30
Mean	95903	65209	113508	105227	92589	115947
Std. Dev	6939	9945	11564	15756	15728	15443
SEM	1267	1816	2111	2877	2871	2819
P value		<0.000000000000001	1.64361e-09		0.00290537	0.0100491
P value summary		****	****		**	*
2f
Log-rank (Mantel-Cox) test	ncl-1 RNAi vs Ctrl RNAi	tif-1A RNAi vs Ctrl RNAi
Pooled data from 3 independent experiments. Each experiment consists n≥120
P value	0.000128351	2.14275e-10
P value summary	***	****
2g
Log-rank (Mantel-Cox) test	ncl-1 RNAi vs Ctrl RNAi	tif-1A RNAi vs Ctrl RNAi
Pooled data from 3 independent experiments. Each experiment consists n≥135
P value	4.46217e-05	0.00033353
P value summary	****	***
2h
Unpaired t test (two tailed)	Ctrl RNAi	tif-1A RNAi	ncl-1 RNAi
n	3	3	3
Mean	0.03257	0.02553	0.07246
Std. Dev	0.01434	0.0073	0.02355
SEM	0.008281	0.004214	0.0136
P value		0.491004	0.0663701
P value summary		ns	ns
2i
Unpaired t test (two tailed)	Ctrl RNAi	tif-1A RNAi	ncl-1 RNAi
n	3	3	3
Mean	0.5318	0.3998	0.7924
Std. Dev	0.06829	0.08722	0.04791
SEM	0.03943	0.05036	0.02766
P value		0.108017	0.00564775
P value summary		ns	**

## Sheet: Fig3
Fig3a (n=5 )
Wilcoxon rank sum test (Mann Whitney test)- with Bonferroni correction for multiple comparisons
tif-1A RNAi /Ctrl RNAi	CLEC D2	Whole protoeome excluding CLEC D2	CLEC D6	Whole protoeome excluding CLEC D6	CLEC D12	Whole protoeome excluding CLEC D12		HSP D2	Whole protoeome excluding HSP D2	HSP D6	Whole protoeome excluding HSP D6	HSP D12	Whole protoeome excluding HSP D12		GST D2	Whole protoeome excluding GST D2	GST D6	Whole protoeome excluding GST D6	GST D12	Whole protoeome excluding GST D12		Ribosomes D2	Whole protoeome excluding Ribosome D2	Ribosomes D6	Whole protoeome excluding Ribosome D6	Ribosomes D12	Whole protoeome excluding Ribosome D12		VITs D2	Whole protoeome excluding VIT D2	VITs D6	Whole protoeome excluding VIT D6	Vits D12	Whole protoeome excluding VIT D12
Rank sum	72153	13279375	78079	13129151	64445	12851458		36340	13315188	36581	13170649	36345	12879558		62717	13288811	72994	13134236	67205	12848698		48508	13303020	39354	13167876	50516	12865387		4295	13347233	226	13207004	446	12915457
No. of protein groups	28	5139	27	5112	22	5060		16	5151	16	5123	15	5067		24	5143	26	5113	25	5057		76	5091	76	5063	76	5006		6	5161	6	5133	7	5076
P value (two tailed)	4.89916		1.29225		1.07027			2.00475		2.21829		3.77038			4.61702		2.06626		3.08126			1.10186e-29		2.91581e-33		1.35628e-28			0.0107244		0.000143648		0.000188295
P value summary	ns		ns		ns			ns		ns		ns			ns		ns		ns			****		****		****			*		***		***
Fig3b (n=5 )
Wilcoxon rank sum test (Mann Whitney test)- with Bonferroni correction for multiple comparisons
ncl-1 RNAi /Ctrl RNAi	CLEC D2	Whole protoeome excluding CLEC D2	CLEC D6	Whole protoeome excluding CLEC D6	CLEC D12	Whole protoeome excluding CLEC D12		HSP D2	Whole protoeome excluding HSP D2	HSP D6	Whole protoeome excluding HSP D6	HSP D12	Whole protoeome excluding HSP D12		GST D2	Whole protoeome excluding GST D2	GST D6	Whole protoeome excluding GST D6	GST D12	Whole protoeome excluding GST D12		Ribosomes D2	Whole protoeome excluding Ribosome D2	Ribosomes D6	Whole protoeome excluding Ribosome D6	Ribosomes D12	Whole protoeome excluding Ribosome D12		VITs D2	Whole protoeome excluding VIT D2	VITs D6	Whole protoeome excluding VIT D6	Vits D12	Whole protoeome excluding VIT D12
Rank sum	55544	13259836	51778.5	1.30222e+07	46727	12686854		43086	13272294	37313	13036628	44968.5	1.26886e+07		30573.5	1.32848e+07	26780	13047161	40116	12693465		121659	13193721	261946	1.2812e+07	262102	1.24688e+07		16627	13298753	5325	13068616	5560	12728021
No. of protein groups	26	5134	27	5086	22	5024		16	5144	16	5097	15	5031		24	5136	24	5089	25	5021		76	5084	76	5037	76	4970		6	5154	6	5107	6	5040
P value (two tailed)	0.637243		0.120265		0.98661			3.81248		2.7077		1.03277			8.27938e-05		8.16729e-06		0.00784696			3.82362e-08		5.9941e-07		1.21043e-07			3.76878		0.0278586		0.0360977
P value summary	ns		ns		ns			ns		ns		ns			****		****		**			****		****		****			ns		*		*
Fig3e (n=5 )
Wilcoxon rank sum test (Mann Whitney test)- with Bonferroni correction for multiple comparisons
Ctrl RNAi D12 vs Ctrl RNAi D2	Mitochondrion	Whole protoeome excluding Mitochondrion	Mitoproteincomplex	Whole protoeome excluding Mitoproteincomplex	Mitorespirasome	Whole protoeome excluding Mitorespirasome	Mitotranslation	Whole protoeome excluding Mitotranslation
Rank sum	265517	12297061	90791	12471787	24041	12538537	14522	12548056
No. of protein groups	135	4877	54	4958	11	5001	8	5004
P value (two tailed)	4.46576e-05		0.000100604		1.84579		0.705156
P value summary		****	***		ns		ns
Fig 3f (n=5 )
Wilcoxon rank sum test (Mann Whitney test)
	ncl-1 RNAi /Ctrl RNAi							tif-1A RNAi /Ctrl RNAi
	MitoRibosomes D2	Whole protoeome excluding MitoRibosomes D2	MitoRibosomes D6	Whole protoeome excluding MitoRibosomes D6	MitoRibosomes D12	Whole protoeome excluding MitoRibosomes D12		MitoRibosomes D2	Whole protoeome excluding MitoRibosomes D2	MitoRibosomes D6	Whole protoeome excluding MitoRibosomes D6	MitoRibosomes D12	Whole protoeome excluding MitoRibosomes D12
Rank sum	256921	13058459	272767	12801174	239803	12493778		191797	13159731	170014	13037216	189130	12726773
No. of protein groups	64	5096	64	5049	64	4982		64	5103	64	5075	64	5018
P value (two tailed)	9.30189e-15		1.42296e-20		1.3664e-11			0.025894		0.63894		0.0232174
P value summary	****		****		****			*		ns		*

## Sheet: Fig4
4a
Log-rank (Mantel-Cox) test	Ctrl RNAi N2	tif-1A RNAi N2	Ctrl RNAi N2	Ctrl RNAi ife-2	Ctrl RNAi ife-2	tif-1A RNAi ife-2	tif-1A RNAi N2	tif-1A RNAi ife-2
n	127	139	127	138	138	137	139	137
Median survival	22	32	22	23	23	35	32	35
Death events	105	94	105	113	113	96	94	96
censored	37	45	37	25	25	41	45	41
P value	1.926e-12		0.0248988		1.72711e-09		0.176689
P value summary	****		*		****		ns
4b	N2		ife-2
Unpaired t test (two tailed)	Ctrl RNAi	tif-1A RNAi	Ctrl RNAi	tif-1A RNAi	Ctrl RNAi N2	Ctrl RNAi ife-2	tif-1A RNAi N2	tif-1A RNAi ife-2
n	6	6	6	6
Mean	1	1.466	0.8223	1.656	1	0.8223	1.466	1.656
Std. Dev	0.2125	0.3613	0.1291	0.2523	0.2125	0.1291	0.3613	0.2523
SEM	0.08674	0.1475	0.05271	0.103	0.08674	0.05271	0.1475	0.103
P value	0.0214496		2.91417e-05		0.110478		0.315954
P value summary	*		****		ns		ns
4c	D2		D12
Unpaired t test (two tailed)	Ctrl RNAi	tif-1A RNAi	Ctrl RNAi	tif-1A RNAi	Ctrl RNAi D2	Ctrl RNAi D12	tif-1A RNAi	tif-1A RNAi
n	6	6	6	6
Mean	1	1.478	0.3643	0.7518	1	0.3643	1	0.7518
Std. Dev	0.3017	0.256	0.06996	0.2156	0.3017	0.06996	0.3017	0.2156
SEM	0.1232	0.1045	0.02856	0.088	0.1232	0.02856	0.1232	0.088
P value	0.0142617		0.00186354		0.000515657		0.132078
P value summary	*		**		***		ns
4d
Log-rank (Mantel-Cox) test	Ctrl RNAi	Ctrl RNAi + Met	tif-1A RNAi	tif-1A RNAi +Met
n	140	130	140	140
Median survival	22	15	31	22
Death events	131	119	127	121
censored	9	11	13	19
P value		<0.000000000000001	<0.000000000000001	0.266176
P value summary		****	****	ns
Fig 4e
Raw data (n=3)	0 mM Metformin					10 mM Metformin					20 mM Metformin
Replicate	DMSO	0.5 µM BMH-21	1 µM BMH-21	2 µM BMH-21	0.5 mM ATP	DMSO	0.5 µM BMH-21	1 µM BMH-21	2 µM BMH-21	0.5 mM ATP	DMSO	0.5 µM BMH-21	1 µM BMH-21	2 µM BMH-21	0.5 mM ATP
1	0.778267	0.6191	0.626267	0.541367	0.682167	0.429667	0.5397	0.569567	0.5881	0.687433	0.0693334	0.0598666	0.1546	0.246867	0.6934
2	1.02967	1.03243	0.906533	0.8934	1.1619	0.312725	0.61915	0.892775	1.02598	1.08903	0.07722	0.1121	0.248	0.2183	0.90154
3	1.06747	0.9552	0.915767	0.9145	0.892067	0.328525	0.347675	0.455675	0.531625	0.96345	0.0829801	0.17264	0.27622	0.26744	0.76778
Mean	0.958467
Normalized to DMSO 0mM Metformin
	0 mM Metformin					10 mM Metformin					20 mM Metformin
Replicate	DMSO	0.5 µM BMH-21	1 µM BMH-21	2 µM BMH-21	0.5 mM ATP	DMSO	0.5 µM BMH-21	1 µM BMH-21	2 µM BMH-21	0.5 mM ATP	DMSO	0.5 µM BMH-21	1 µM BMH-21	2 µM BMH-21	0.5 mM ATP
1	0.811991	0.645928	0.653405	0.564826	0.711727	0.448285	0.563087	0.594248	0.613584	0.717222	0.0723378	0.0624608	0.161299	0.257564	0.723447
2	1.07429	1.07717	0.945816	0.932113	1.21225	0.326277	0.64598	0.931462	1.07043	1.13622	0.0805662	0.116958	0.258747	0.22776	0.940607
3	1.11372	0.996592	0.95545	0.954128	0.930723	0.342761	0.362741	0.475421	0.554662	1.0052	0.0865759	0.180121	0.288189	0.279029	0.80105
Mean	1	0.906564	0.851557	0.817023	0.951566	0.372441	0.523936	0.667044	0.746227	0.952879	0.0798266	0.119847	0.236079	0.254784	0.821701
SD	0.133914	0.187211	0.14017	0.178556	0.204868	0.0540507	0.1189	0.193163	0.230508	0.175009	0.00583617	0.0480781	0.0542258	0.0210227	0.0898495
n=3
Unpaired t-test (two-tailed)
p-value		0.596653	0.339762	0.310789	0.793463		0.176273	0.106371	0.0893432	0.0109768		0.307458	0.0154545	0.000344683	0.000310071
p-value summary		ns	ns	ns	ns		ns	ns	ns	*		ns	*	***	***
Fig 4f
Raw data (n=3)	0 mM Metformin					10 mM Metformin					20 mM Metformin
Replicate	DMSO	0.5 µM CX-5461	1 µM CX-5461	2 µM CX-5461	0.5 mM ATP	DMSO	0.5 µM CX-5461	1 µM CX-5461	2 µM CX-5461	0.5 mM ATP	DMSO	0.5 µM CX-5461	1 µM CX-5461	2 µM CX-5461	0.5 mM ATP
1	0.7116	0.661033	0.712867	0.708933	0.889833	0.423767	0.501633	0.554833	0.499667	0.7651	0.0662	0.063	0.1213	0.1934	0.8432
2	0.924233	0.879033	0.819067	0.7832	1.07793	0.220775	0.651475	0.7555	0.7747	1.09753	0.0907	0.11884	0.17272	0.27136	0.97342
3	0.742833	0.547067	0.5605	0.535533	0.816967	0.2365	0.338125	0.199075	0.3108	0.696175	0.04008	0.06446	0.1221	0.1853	0.69322
Mean	0.792889
Normalized to DMSO 0mM Metformin	0 mM Metformin					10 mM Metformin					20 mM Metformin
Replicate	DMSO	0.5 µM CX-5461	1 µM CX-5461	2 µM CX-5461	0.5 mM ATP	DMSO	0.5 µM CX-5461	1 µM CX-5461	2 µM CX-5461	0.5 mM ATP	DMSO	0.5 µM CX-5461	1 µM CX-5461	2 µM CX-5461	0.5 mM ATP
1	0.897478	0.833702	0.899075	0.894114	1.12227	0.534459	0.632665	0.699762	0.630185	0.964952	0.0834922	0.0794563	0.152985	0.243918	1.06345
2	1.16565	1.10865	1.03302	0.98778	1.3595	0.278444	0.821647	0.952845	0.97706	1.38421	0.114392	0.149882	0.217836	0.342242	1.22769
3	0.936869	0.689966	0.706909	0.67542	1.03037	0.298276	0.426447	0.251076	0.391984	0.878023	0.0505493	0.0812976	0.153994	0.233702	0.874297
Mean	1	0.877438	0.879666	0.852438	1.17071	0.370393	0.62692	0.634561	0.66641	1.07573	0.0828111	0.103545	0.174938	0.273288	1.05515
SD	0.118233	0.173701	0.133838	0.130881	0.138666	0.116294	0.161391	0.290182	0.240226	0.220998	0.026068	0.0327737	0.0303362	0.0489363	0.144391
Unpaired t-test (two-tailed)
p-value		0.455781	0.394586	0.302259	0.255843		0.142262	0.298082	0.191836	0.0162065		0.522379	0.0311583	0.00828958	0.000722073
p-value summary		ns	ns	ns	ns		ns	ns	ns	*		ns	*	**	***

## Sheet: Fig5
	5c (PC) n=5	D2			D6			D12
	unpaired t test	Ctrl RNAi	tif-1A RNAi	ncl-1 RNAi	Ctrl RNAi	tif-1A RNAi	ncl-1 RNAi	Ctrl RNAi	tif-1A RNAi	ncl-1 RNAi
	Mean	0.70191	0.929316	0.557584	0.650756	0.823242	0.500398	0.806258	1.04923	0.645053
	Std. Dev	0.0440694	0.065575	0.050066	0.0322275	0.0284106	0.0234236	0.0278424	0.0501926	0.0308075
	P value		0.000425771	0.00251976		4.25208e-05	6.62073e-05		2.89839e-05	5.41222e-05
	P value summary		***	**		****	****		****	****
	5d
	Unpaired t test (two tailed)	Ctrl RNAi	mip-1 RNAi	ncl-1 RNAi	tif-1A RNAi
	n	20	22	24	23
	Mean	165.7	1381	668.8	59.85
	Std. Dev	34.52	509.5	239.4	7.09
	SEM	7.72	111.2	48.87	1.478
	P value		4.29e-13	9.361e-12	<0,000000000000001
	P value summary		****	****	****
	5e
	Log-rank (Mantel-Cox) test	Ctrl RNAi WT	rpoa-2 RNAi WT	Ctrl RNAi atfs-1(gk3094)	rpoa-2 RNAi atfs-1(gk3094)
	n	140	140	140	140
	Median survival	15	17	10	11
	Death events	133	138	134	137
	censored	7	2	6	3
	P value	0.00028216		4.1474e-07
	P value summary	***		****
	5f
	Log-rank (Mantel-Cox) test	DMSO Ctrl RNAi	DMSO rpoa-2 RNAi	FCCP 25µM Ctrl RNAi	FCCP 25µM rpoa-2 RNAi
	n	140	140	141	139
	Median survival	16	18	8	7
	Death events	138	135	141	139
	censored	16	18	0	0
	P value		0.00136781		0.00202238
	P value summary		**		**
	5g
	Log-rank (Mantel-Cox) test	Ctrl RNAi WT	rpoa-2 RNAi WT	Ctrl RNAi skn-1(zj15)	rpoa-2 RNAi skn-1(zj15)
	n	140	140	140	140
	Median survival	16	18	13	12
	Death events	126	139	140	130
	censored	14	1	0	10
	P value	0.000172119		9.87976e-06
	P value summary	***		****

## Sheet: Fig6
6a
Log-rank (Mantel-Cox) test	Ctrl RNAi	rpoa-2 RNAi	atgl-1 RNAi	rpoa-2 / atgl-1 RNAi
n	140	140	140	140
Median survival	15	16	16	14
Death events	135	136	132	128
censored	5	4	8	12
P value		0.00059335	0.0266601	0.00768213
P value summary		***	*	**
6b
Log-rank (Mantel-Cox) test	Ctrl RNAi	ncl-1 RNAi	atgl-1 RNAi	ncl-1 / atgl-1 RNAi
n	120	120	120	120
Median survival	12	8	13	11
Death events	103	115	107	108
censored	17	5	13	12
P value	1.31882e-10		0.00261088		5.88452e-07
P value summary	****		**		****
6c
Log-rank (Mantel-Cox) test	Ctrl RNAi WT	rpoa-2 RNAi WT	Ctrl RNAi prx-5(ku517)	rpoa-2 RNAi prx-5(ku517)
n	140	140	140	140
Median survival	15	17	17	19
Death events	133	138	133	136
censored	7	2	7	4
P value		0.00028216		0.00136887
P value summary		***		**
6d
Log-rank (Mantel-Cox) test	Ctrl RNAi	rpoa-2 RNAi	acs-2 RNAi	acs-2 RNAi / rpoa-2 RNAi
n	120	120	120	120
Death events	111	115	117	115
censored	9	5	3	5
Median survival	15	18	13	14
P value	9.74895e-05		0.00803658
P value summary	****		**
6e
Area under curve compared with unpaired t- test	Ctrl RNAi	tif-1A RNAi	ncl-1 RNAi
Mean	1304	474	1963
SEM	58.5325	32.966	106.03
n	85	85	85
P value		<0,000000000000001	1.84314e-07
P value summary		****	****

## Sheet: Fig7
	7b		rpoa-2 RNAi
	Unpaired t test (two-tailed)	Ctrl RNAi	AD0	AD6	AD8
	n	3	3	3	3
	Mean	1	0.1593	0.3503	0.696
	Std. Dev	0.05945	0.09267	0.1134	0.2146
	SEM	0.03432	0.05351	0.06545	0.1239
	P value		0.000188894	0.000923707	0.0772724
	P value summary		***	***	ns
	7c		rpoa-2 RNAi
	Unpaired t test (two-tailed)	Ctrl RNAi	AD0	AD6	AD8
	n	3	3	3	3
	Mean	1	0.3814	0.7761	0.9194
	Std. Dev	0.2285	0.2291	0.3181	0.3032
	SEM	0.1319	0.1323	0.1836	0.1751
	P value		0.0296098	0.378022	0.731748
	P value summary		*	ns	ns
	7d		rpoa-2 RNAi
	Log-rank (Mantel-Cox) test	Ctrl RNAi	AD0	AD6	AD8
	n	140	140	138	140
	Death events	132	135	128	129
	censored	8	5	10	11
	Median survival	15	18	18	18
	P value		0.000214379	6.6379e-05	0.0102886
	P value summary		***	****	*
	7e
	Log-rank (Mantel-Cox) test	rpoa-2 RNAi
	Pooled data from 3 independent experiments. Each experiment consists n≥120	Ctrl RNAivsAD0	Ctrl RNAivsAD6	Ctrl RNAivsAD8
	P value	3.32426e-06	0.00134871	0.00468674
	P value summary	****	**	**
	7f		rpoa-2 RNAi
	Unpaired t test (two-tailed)	Ctrl RNAi	AD0	AD6	AD8
	n	3	3	3	3
	Mean	0.5298	0.2937	0.3343	0.3567
	Std. Dev	0.08277	0.04182	0.04725	0.0337
	SEM	0.04779	0.02414	0.02728	0.01946
	P value		0.0116106	0.0237551	0.028454
	P value summary		*	*	*

## Sheet: Fig S1
	S1c
	Unpaired t test (two-tailed)	Ctrl RNAi	tif-1A RNAi
	n	10	10
	Mean	0.2276	0.1485
	Std. Dev	0.04023	0.03763
	SEM	0.01272	0.0119
	P value	0.000253889
	P value summary	***

## Sheet: Fig S6
	S6a	D2		D6		D12
	Paired t test (two-tailed)	Ctrl RNAi	tif-1A RNAi	Ctrl RNAi	tif-1A RNAi	Ctrl RNAi	tif-1A RNAi
	n	5	5	5	5	5	5
	Mean	2642	1915	3098	1934	2664	1531
	Std. Dev	686.1	540.3	1169	576.2	1315	590.2
	SEM	306.9	241.6	522.7	257.7	588.1	264
	P value	0.0318853		0.0480426		0.0262698
	P value summary	*		*		*
	S6b
	Log-rank (Mantel-Cox) test	Ctrl RNAi	tif-1A RNAi	Ctrl RNAi-CHX	tif-1A RNAi +CHX	tif-1A RNAi	tif-1A RNAi +CHX
	n	140	140	140	135	140	135
	Median survival	20	30	22	30	30	30
	Death events	127	123	111	122	123	122
	censored	13	17	29	13	17	13
	P value		<0.000000000000001	0.0465624	<0.000000000000001		0.680877
	P value summary		****	*	****		ns
	S6c
	Unpaired t test (two-tailed)	Ctrl RNAi	rps-15 RNAi
	n	4	4
	Mean	1000	1658
	Std. Dev	0.116297	0.172559
	SEM	4	4
	P value		0.001551269110076
	P value summary		**

## Sheet: Fig S7
S7a	Paired t-test (two-tailed) n=3
	DMSO		0,5µM CX-5461				1µM CX-5461				2µM CX-5461
	Mean	SD	Mean	SD	P-value	P-value summary	Mean	SD	P-value	P-value summary	Mean	SD	P-value	P-value summary
	1	0.0282489	0.693	0.213712	0.1645	ns	0.649667	0.0173077	0.00323	**	0.28	0.071447	0.00668	**
S7b	Paired t-test (two-tailed) n=3
	DMSO		0,5µM BMH-21				1µM BMH-21				2µM BMH-21
	Mean	SD	Mean	SD	P-value	P-value summary	Mean	SD	P-value	P-value summary	Mean	SD	P-value	P-value summary
	1.00033	0.167655	0.142	0.0506228	0.0304	*	0.0166667	0.00880656	0.0157	*	0.0126667	0.0054365	0.014	*
S7c	Paired t-test (two-tailed) n=3
	DMSO		0,5µM CX-5461				1µM CX-5461				2µM CX-5461
	Mean	SD	Mean	SD	P-value	P-value summary	Mean	SD	P-value	P-value summary	Mean	SD	P-value	P-value summary
	1	0.133544	3.32133	0.699801	0.0308	*	4.42367	0.389677	0.00594	**	6.09567	0.953067	0.015	*
S7d	Paired t-test (two-tailed) n=3
	DMSO		0,5µM BMH-21				1µM BMH-21				2µM BMH-21
	Mean	SD	Mean	SD	P-value	P-value summary	Mean	SD	P-value	P-value summary	Mean	SD	P-value	P-value summary
	1.00017	0.298974	6.04967	1.19461	0.0167	*	3.275	0.274089	0.0096	**	1.53333	0.498954	0.441	ns

[truncated: 9 more sheets: Fig S8, Fig S9, Fig S10, Fig S12, Fig S13, Fig S14, Fig S15, Statistics test summary_MainFig, Statistics test summary_SuppFig]
